# Supplementary material for: Reactivity Trends of Lewis Acidic Sites in Methylaluminoxane and Some of Its Modifications
Source: Inorg Chem. 2020 Apr 9;59(8):5751–9. doi: 10.1021/acs.inorgchem.0c00533 (PMC7997381; doi:10.1021/acs.inorgchem.0c00533)
Supplement: Supplementary file 1 — ic0c00533_si_001.xyz [file ic0c00533_si_001.xyz]

209
 16_6_BHT_siteA
Al   -0.1432370   -1.5830758   -1.8092470
Al    3.0654343   -1.2743664   -0.6853600
Al   -0.8715336   -1.5947952    1.4143113
Al   -2.8670876    0.7561880    0.8217475
O    -1.4060867    0.1422105    1.7433999
O    -1.3221559   -1.6999238   -0.3958392
O     1.4437024   -0.7379922   -1.3584823
O     0.9714558   -1.6332300    1.4989497
C    -0.0842120   -3.1669733   -2.9718467
H     0.5028157   -2.9611032   -3.8881607
H     0.3666450   -4.0460108   -2.4743680
H    -1.1011073   -3.4664822   -3.2949023
C     4.3678815   -1.0876130   -2.1736271
H     4.0048490   -1.6520069   -3.0552706
H     4.4051066   -0.0252241   -2.4889239
H     5.4149718   -1.3941651   -1.9937058
C    -1.7490769   -2.8857398    2.6266220
H    -1.0472647   -3.6572895    2.9965346
H    -2.1501026   -2.3590025    3.5142654
H    -2.5958493   -3.4250800    2.1590820
Al   -0.5050293    1.6109052    2.4137793
O     0.5585031    2.1189593   -0.8221499
C    -0.5794321    1.8498248    4.3598362
H    -1.6115813    1.8027925    4.7516255
H    -0.0016582    1.0441648    4.8544218
H    -0.1380418    2.8115585    4.6841113
Al    0.9387587    0.8855045   -2.1403919
O    -2.3873495    1.4408611   -0.8206918
C     1.9696645    1.5527743   -3.6778981
H     2.9683899    1.9531108   -3.4230575
H     2.1200527    0.7432202   -4.4179492
H     1.4189378    2.3681155   -4.1875027
H     2.6303279    0.4682970    4.5490384
C     2.5216406   -0.4977390    4.0227089
Al    2.0581701   -0.2531659    2.1200030
H     1.7391843   -1.0787021    4.5495658
H     3.4702717   -1.0524389    4.1543802
O     1.2194946    1.3763851    1.7883322
O     3.3584806   -0.2333234    0.8103941
Al    1.7392463    2.6183900    0.5209963
C     1.4573524    4.4625706    1.2022275
H     0.4299085    4.6282704    1.5783969
H     2.1379778    4.6510148    2.0576890
H     1.6435638    5.2521587    0.4476193
Al   -1.1581580    2.8205367   -0.5601324
O    -1.4212690    2.7924811    1.2853376
C    -1.2863345    4.3904864   -1.7442189
H    -0.6927972    4.2032401   -2.6612411
H    -2.3154750    4.6374808   -2.0546412
H    -0.8563300    5.2928222   -1.2664506
H    -3.1584211    1.2778929   -4.9012626
C    -2.7416238    1.8426275   -4.0428765
Al   -2.3698500    0.6550780   -2.5123290
H    -3.4426631    2.6649074   -3.8140185
H    -1.7977215    2.3007219   -4.3999870
O    -0.6522466    0.0327776   -2.5771689
H    -3.8610827   -4.0774930   -1.9544090
C    -3.6409623   -3.7960210   -0.9057589
Al   -3.1233348   -1.9023353   -0.7905893
H    -2.8154439   -4.4463885   -0.5595679
H    -4.5350617   -4.0459988   -0.3075299
O    -3.8436933   -0.7696982    0.5108757
H     3.6287256   -3.3433476    3.1952854
C     2.6817747   -3.8903039    3.0208961
Al    1.7232568   -3.3710111    1.3569272
H     2.9221801   -4.9725662    3.0364492
H     2.0424072   -3.7064352    3.9081457
O     2.9753052   -3.0109342   -0.0346533
C     0.3606303   -4.6443675    0.6215091
H     0.7568849   -5.2479503   -0.2218049
H     0.0304684   -5.3629268    1.3982766
H    -0.5568452   -4.1634537    0.2299829
O     3.4894264    2.4366184   -0.0950314
Al    4.5548612    1.2034719    0.9238735
C     6.3325504    0.7770871    0.1410503
C     4.6127770    1.9324468    2.7804987
H     7.0519489    1.6096480    0.2734822
H     6.7478088   -0.0725934    0.7245377
H     6.3676969    0.4766793   -0.9210937
H     4.9806522    1.1861564    3.5124393
H     5.3418250    2.7703170    2.8079420
H     3.6607237    2.3323793    3.1810194
H    -5.3459771   -3.3056039    2.2326109
C    -6.2042126   -2.7812541    1.7693947
Al   -5.6494981   -1.1682750    0.7611346
H    -6.9103570   -2.5416705    2.5883016
H    -6.7072133   -3.5149023    1.1083721
O    -3.4494001   -0.8322034   -2.2814491
C    -6.7620983    0.5117244    1.2192425
H    -7.2940786    0.3447395    0.2567488
H    -7.5386740    0.3502466    1.9910332
H    -6.5935843    1.6081529    1.1258348
H    -5.0470174   -1.9779720   -4.5095066
C    -6.0257004   -1.8205307   -4.0035889
Al   -5.2843459   -0.5765648   -2.5191426
H    -6.4396074   -2.8567927   -4.0380742
H    -6.6580415   -1.2215455   -4.6851553
O    -5.9844468   -1.4717776   -1.0488339
C    -5.8435124    1.3097262   -2.7022043
H    -5.7032266    1.7114535   -3.7234729
H    -6.9278568    1.3784315   -2.4781801
H    -5.3246187    1.9971669   -2.0059671
Al    4.1418806    3.8500369   -1.0712675
C     2.8255151    4.8314157   -2.1686106
H     3.0753090    4.7752001   -3.2454706
H     1.7999912    4.4359216   -2.0534250
H     2.7946144    5.9047702   -1.8963814
Al   -3.0880413    3.5980380    1.8505571
C    -2.9129006    4.5435244    3.5794634
H    -2.3516495    4.0300626    4.3785992
H    -2.3854609    5.4998877    3.3748476
H    -3.9040046    4.8193072    3.9916287
C    -3.8276609    4.6774557    0.3557084
H    -4.7507562    5.1663509    0.7246817
H    -3.1485737    5.4986048    0.0542580
H    -4.1062686    4.1203672   -0.5591035
Al   -7.2174047   -2.4639328   -2.0312543
C    -8.9222934   -1.4918300   -2.3043116
H    -8.7949037   -0.4080546   -2.4900915
H    -9.4950334   -1.9072019   -3.1580156
H    -9.5768386   -1.5923680   -1.4131858
C    -7.1908916   -4.4385030   -1.9187880
H    -7.8626532   -4.8689461   -2.6899001
H    -6.1939007   -4.8974449   -2.0471533
H    -7.5814459   -4.7837582   -0.9396173
Al    4.1671524   -4.2581995   -0.6443116
C     4.2229184   -4.5925892   -2.5902027
H     3.2879396   -4.2666548   -3.0859471
H     5.0562154   -4.0577956   -3.0849646
H     4.3523865   -5.6700274   -2.8103845
C     3.7726650   -6.1447566    0.2814027
C     6.0022233   -3.5614770    0.2294285
Al    5.8810895   -5.6796129    0.7523592
H     5.7653367   -2.9683728    1.1310804
H     7.0809056   -3.8299654    0.2845984
H     6.0055742   -2.8581334   -0.6306830
H     3.7901787   -6.9277152   -0.4973925
H     2.7193077   -5.7894088    0.3462247
H     3.8780220   -6.6474190    1.2678026
C     6.9001774   -6.7574251   -0.5614237
H     7.9926428   -6.6306718   -0.4177934
H     6.6904906   -7.8398581   -0.4416129
H     6.6769842   -6.4979549   -1.6145708
C     6.2099465   -5.7335887    2.6993085
H     6.0838519   -6.7620592    3.0949609
H     7.2529015   -5.4352310    2.9299455
H     5.5405898   -5.0739946    3.2822003
Al   -5.3076198    1.1554468    2.8429698
C    -4.7362260   -0.5052391    3.7486748
H    -4.1720164   -1.1800345    3.0777885
H    -4.0528473   -0.2540415    4.5812880
H    -5.5771383   -1.0818232    4.1728488
O    -3.9143848    1.8602442    1.8532898
C     5.0852618    5.0908449    0.4021987
C     5.7054227    3.1633177   -2.3409727
Al    6.5531459    4.8669989   -1.2089202
H     5.4635214    4.5060100    1.2595827
H     4.0346719    5.3637914    0.6424930
H     5.5770775    6.0885219    0.4391420
H     5.2270469    2.1660177   -2.2219351
H     6.7789934    2.8760256   -2.2978274
H     5.4914495    3.5111478   -3.3669229
C     6.4184504    6.3743856   -2.4852595
H     5.3869079    6.5586478   -2.8421498
H     6.7824767    7.3176048   -2.0296111
H     7.0459901    6.1946452   -3.3819036
C     8.2271725    4.3849806   -0.2755304
H     8.1160599    3.5738452    0.4681100
H     9.0096022    4.0660886   -0.9938101
H     8.6337910    5.2667787    0.2603184
O    -6.4015022    2.3188245    3.5986650
C    -6.9175318    3.2860762    4.4324820
C    -7.8412011    4.2442964    3.8970894
C    -6.5944358    3.3131436    5.8275987
C    -8.3027807    5.2675330    4.7448072
C    -7.1045800    4.3691095    6.6067716
C    -7.9337512    5.3714584    6.0915735
H    -8.9940355    6.0143429    4.3452620
H    -6.8528996    4.4089160    7.6696231
C    -5.7711020    2.2067227    6.5288401
C    -8.4205340    4.1479245    2.4644572
C    -8.4253243    6.5123558    6.9578549
H    -8.4879836    6.2136670    8.0194032
H    -7.7449831    7.3852312    6.9021421
H    -9.4254509    6.8578396    6.6402823
C    -6.4859495    0.8431874    6.3374105
H    -7.4463693    0.8498426    6.8842795
H    -6.7046546    0.6336266    5.2802261
H    -5.8671268    0.0190286    6.7387355
C    -4.3153994    2.2001162    6.0043358
H    -3.7493960    1.3495955    6.4275993
H    -4.2541952    2.1391679    4.9044669
H    -3.8061095    3.1343532    6.2980025
C    -5.6621388    2.4182390    8.0597085
H    -5.1352406    3.3543199    8.3172839
H    -6.6525672    2.4270743    8.5485585
H    -5.0833226    1.5809183    8.4909411
C    -9.2111241    2.8181201    2.3456573
H    -9.5505560    2.6563307    1.3044804
H    -8.6000476    1.9589318    2.6566281
H   -10.1038919    2.8524465    2.9961864
C    -7.3037771    4.2560652    1.4002850
H    -6.8725548    5.2730080    1.4119174
H    -6.4818333    3.5489917    1.5864216
H    -7.7088755    4.0717743    0.3873792
C    -9.4232988    5.2825254    2.1426558
H   -10.2974434    5.2721964    2.8176943
H    -8.9527697    6.2810456    2.1930500
H    -9.7968455    5.1417289    1.1116662
209
 16_6_BHT_siteBa
Al   -0.1704198   -1.5287500   -1.8063274
Al    3.0540535   -1.3290600   -0.6994074
Al   -0.8742441   -1.5488544    1.4114672
Al   -2.8039629    0.8390016    0.8172674
O    -1.3465558    0.2062681    1.7238552
O    -1.3607300   -1.6302630   -0.3950553
O     1.4407064   -0.7355742   -1.3444781
O     0.9643619   -1.6490137    1.4900385
C    -0.1572875   -3.1030300   -2.9832944
H     0.4556397   -2.9139109   -3.8862092
H     0.2453355   -4.0054780   -2.4865548
H    -1.1795607   -3.3549879   -3.3294553
C     4.3470589   -1.1638330   -2.1978393
H     3.9582551   -1.7029667   -3.0842538
H     4.4183646   -0.0988311   -2.4977257
H     5.3842472   -1.5086589   -2.0306878
C    -1.8255121   -2.7673310    2.6397425
H    -1.3087321   -3.7306262    2.8035880
H    -1.9305789   -2.2765604    3.6281771
H    -2.8507057   -3.0053829    2.2947337
Al   -0.4062412    1.6337035    2.4353562
O     0.6632662    2.1603639   -0.8016133
C    -0.4727196    1.7964708    4.3915010
H    -1.4949603    1.6654284    4.7913149
H     0.1623640    1.0120234    4.8482701
H    -0.0942798    2.7716519    4.7518542
Al    0.9935686    0.9097222   -2.1184328
O    -2.2840336    1.5705907   -0.7889584
C     2.0441981    1.5460737   -3.6556508
H     3.0516975    1.9223608   -3.3986015
H     2.1759516    0.7324269   -4.3946620
H     1.5149510    2.3745157   -4.1670530
H     2.7101333    0.3673480    4.5509907
C     2.5577492   -0.5868874    4.0141397
Al    2.0955931   -0.3020053    2.1168081
H     1.7531084   -1.1399963    4.5376054
H     3.4822487   -1.1832587    4.1340869
O     1.3119713    1.3561462    1.8012065
O     3.3905820   -0.3120865    0.8020662
Al    1.8656103    2.5983625    0.5484793
C     1.6676277    4.4459927    1.2487786
H     0.6498314    4.6453415    1.6329291
H     2.3619253    4.5985272    2.1003638
H     1.8784331    5.2354775    0.5005991
Al   -1.0230680    2.9156207   -0.4987286
O    -1.2363344    2.9047839    1.3458583
C    -1.1668960    4.5315531   -1.6146683
H    -0.6642652    4.3578998   -2.5870429
H    -2.2051273    4.8401695   -1.8253742
H    -0.6539440    5.3917600   -1.1409882
H    -3.1240091    1.4659978   -4.8555725
C    -2.6551786    2.0020725   -4.0056940
Al   -2.3110666    0.7956337   -2.4828043
H    -3.3010398    2.8633981   -3.7586526
H    -1.6946111    2.4049583   -4.3846502
O    -0.6228496    0.1078776   -2.5632514
H    -3.7821943   -3.9915610   -1.9306060
C    -3.7527870   -3.6409351   -0.8804886
Al   -3.1706598   -1.7673946   -0.7784227
H    -3.0307295   -4.2856697   -0.3440559
H    -4.7500221   -3.8251458   -0.4443869
O    -3.8853408   -0.6067599    0.4958900
H     3.5941809   -3.4598972    3.1479913
C     2.6247394   -3.9686134    2.9818274
Al    1.6696324   -3.4049899    1.3306902
H     2.8236518   -5.0594684    2.9881617
H     2.0030084   -3.7664945    3.8774347
O     2.9204320   -3.0695315   -0.0670537
C     0.2640155   -4.6304772    0.5942349
H     0.6354826   -5.2293921   -0.2635156
H    -0.0725520   -5.3540495    1.3637835
H    -0.6468434   -4.1218437    0.2224149
O     3.6054462    2.3603695   -0.0793543
Al    4.6365904    1.0831450    0.9180227
C     6.3934125    0.6071685    0.1159339
C     4.7336455    1.7791775    2.7857638
H     7.1474021    1.4027174    0.2805099
H     6.7718843   -0.2811474    0.6658891
H     6.4178832    0.3469838   -0.9571461
H     5.0740026    1.0043016    3.5012315
H     5.4963003    2.5859726    2.8265162
H     3.8002924    2.2088388    3.1992335
H    -5.3876544   -2.9960290    2.1679261
C    -6.2679593   -2.4243397    1.8146596
Al   -5.7358793   -0.8521958    0.7365521
H    -6.8512738   -2.1476498    2.7134055
H    -6.8911827   -3.1241960    1.2234926
O    -3.4531527   -0.6488919   -2.2486687
C    -6.6590581    0.9645656    1.0924542
H    -7.3169085    0.7754244    0.2170290
H    -7.3916855    1.0639257    1.9200207
H    -6.2597054    1.9714530    0.8458230
H    -5.1275546   -2.3308246   -4.1078903
C    -5.8764054   -1.5245178   -3.9980902
Al   -5.2643093   -0.2719780   -2.4580716
H    -6.8267552   -1.9090280   -4.4223758
H    -5.6230801   -0.7407255   -4.7469288
O    -6.1086933   -1.1895213   -1.0781416
C    -5.7271734    1.6434139   -2.5599453
H    -5.6000763    2.0695826   -3.5726048
H    -6.7940881    1.7714112   -2.2886364
H    -5.1370620    2.2709420   -1.8640390
Al    4.2926549    3.7769761   -1.0286552
C     3.0030903    4.8008655   -2.1201786
H     3.2511034    4.7424518   -3.1974274
H     1.9666631    4.4340118   -2.0065792
H     3.0028105    5.8734619   -1.8433347
Al   -2.8849963    3.6831942    1.9803977
C    -2.7120981    4.3771967    3.8330507
H    -2.8500943    3.6253610    4.6329409
H    -1.7158272    4.8363451    3.9977007
H    -3.4611471    5.1766841    4.0041792
C    -3.7234952    4.8631032    0.6189415
H    -4.6934356    5.2036570    1.0409251
H    -3.1436658    5.7796198    0.3944436
H    -3.9562428    4.3708296   -0.3448979
Al   -7.1940303   -2.1817882   -2.2064244
C    -7.0242570   -4.1383675   -2.3740861
H    -7.8871994   -4.5486426   -2.9340567
H    -6.1031968   -4.4291078   -2.9132461
H    -6.9998437   -4.6490743   -1.3930810
Al    4.0741996   -4.3409672   -0.7003934
C     4.1011391   -4.6585204   -2.6496935
H     3.1691202   -4.3056391   -3.1323252
H     4.9418933   -4.1394483   -3.1485738
H     4.2018951   -5.7366926   -2.8804454
C     3.6393155   -6.2239527    0.2141339
C     5.9345713   -3.6985870    0.1598282
Al    5.7649910   -5.8176038    0.6662903
H     5.7242463   -3.1096490    1.0707285
H     7.0068049   -3.9944315    0.1973829
H     5.9441596   -2.9858087   -0.6925475
H     3.6244076   -6.9993925   -0.5723386
H     2.5972391   -5.8407528    0.2982901
H     3.7450438   -6.7398567    1.1937085
C     6.7436793   -6.9100923   -0.6657620
H     7.8402197   -6.8113309   -0.5313763
H     6.5084731   -7.9878797   -0.5517233
H     6.5175801   -6.6375351   -1.7149545
C     6.1091364   -5.8958312    2.6097185
H     5.9677509   -6.9255555    2.9968359
H     7.1589456   -5.6181579    2.8348801
H     5.4560988   -5.2298752    3.2038830
Al   -5.2148619    1.4900825    2.8488573
C    -4.8672694   -0.1117464    3.9592182
H    -4.3230257   -0.9407021    3.4717268
H    -4.2285384    0.2304964    4.8019510
H    -5.7886343   -0.5298667    4.4082558
C    -6.1927156    3.0507445    3.5757428
H    -6.3404602    3.8661974    2.8407348
H    -7.1973674    2.7580073    3.9433692
H    -5.6547186    3.4859637    4.4413284
O    -3.7388655    1.9841925    1.8596530
C     5.2622718    4.9695508    0.4678669
C     5.8413079    3.0780992   -2.3103098
Al    6.7322343    4.7311847   -1.1382363
H     5.5989990    4.3528520    1.3201015
H     4.2244694    5.2939171    0.6975648
H     5.8047603    5.9396215    0.5294438
H     5.3317693    2.0936080   -2.2154505
H     6.9055721    2.7579276   -2.2719852
H     5.6396505    3.4563272   -3.3279473
C     6.6488518    6.2725297   -2.3778186
H     5.6225517    6.5056970   -2.7211646
H     7.0519900    7.1890301   -1.9009116
H     7.2623799    6.0925978   -3.2839581
C     8.3834473    4.1790333   -0.2034018
H     8.2423772    3.3515525    0.5167960
H     9.1650189    3.8585506   -0.9218324
H     8.8073913    5.0347804    0.3606515
O    -8.7862458   -1.4327093   -2.3386154
C   -10.1466445   -1.3147246   -2.4901564
C   -10.6816466   -0.8737022   -3.7450431
C   -11.0258150   -1.5880767   -1.3939563
C   -12.0723083   -0.7001165   -3.8537358
C   -12.4072509   -1.3941528   -1.5907911
C   -12.9573238   -0.9466325   -2.7965397
H   -12.4906775   -0.3605364   -4.8049320
H   -13.0921367   -1.5991516   -0.7643077
C   -10.5390757   -2.0796844   -0.0079464
C    -9.7976467   -0.6228439   -4.9897747
C   -14.4466626   -0.7170649   -2.9499898
H   -14.6963246    0.3612952   -2.9039210
H   -14.8171121   -1.0934557   -3.9209619
H   -15.0150325   -1.2219921   -2.1496616
C    -9.1818148   -1.9744603   -5.4398599
H    -8.4439323   -1.8251667   -6.2508687
H    -8.6920648   -2.5054376   -4.6061697
H    -9.9766085   -2.6408319   -5.8204548
C   -10.6019007   -0.0901391   -6.2005921
H   -11.3741388   -0.8034469   -6.5393536
H   -11.0901252    0.8754489   -5.9783546
H    -9.9067276    0.0720426   -7.0447593
C    -8.7202504    0.4514675   -4.6906588
H    -8.1217608    0.2027049   -3.8030997
H    -8.0452084    0.5730978   -5.5591965
H    -9.2072726    1.4255882   -4.5024570
C    -9.8641003   -3.4675726   -0.1335465
H   -10.5798585   -4.2095201   -0.5311321
H    -8.9971449   -3.4508143   -0.8126526
H    -9.5158915   -3.8187693    0.8556794
C    -9.5678396   -1.0461694    0.6107797
H    -9.2133899   -1.3917034    1.5993788
H    -8.6971793   -0.8857186   -0.0430200
H   -10.0757020   -0.0738559    0.7452201
C   -11.6991310   -2.2525335    1.0038932
H   -12.2343462   -1.3040611    1.1882349
H   -12.4321781   -3.0096137    0.6726643
H   -11.2795381   -2.5941968    1.9676716
209
 16_6_BHT_siteBb
Al    0.0545177   -1.6428240   -1.7253446
Al    3.2484278   -1.2469074   -0.5996265
Al   -0.6843980   -1.6110226    1.4930297
Al   -2.7306364    0.6517343    0.8017843
O    -1.2578913    0.1259921    1.7506186
O    -1.1329547   -1.7738852   -0.3144511
O     1.6137539   -0.7492026   -1.2741267
O     1.1567580   -1.6138214    1.5814777
C     0.1482023   -3.2323502   -2.8780594
H     0.9056620   -3.1010870   -3.6749271
H     0.3978679   -4.1553366   -2.3230309
H    -0.8241821   -3.4087568   -3.3801463
C     4.5400583   -1.0233340   -2.0911033
H     4.1747783   -1.5667516   -2.9848895
H     4.5707893    0.0461551   -2.3818004
H     5.5884297   -1.3277935   -1.9189105
C    -1.5610181   -2.8434402    2.7628394
H    -0.9246585   -3.7036098    3.0421952
H    -1.8003313   -2.2966007    3.6970277
H    -2.5144259   -3.2579853    2.3831448
Al   -0.3934926    1.6142286    2.4274878
O     0.6833966    2.1137587   -0.8124663
C    -0.4757562    1.8290997    4.3773396
H    -1.4965514    1.6997673    4.7804280
H     0.1660720    1.0624875    4.8547533
H    -0.1046694    2.8161461    4.7124168
Al    1.0862610    0.8469460   -2.0952797
O    -2.2229749    1.3673710   -0.8131612
C     2.1087408    1.4997618   -3.6446494
H     3.0946028    1.9336392   -3.3948812
H     2.2849953    0.6758597   -4.3627545
H     1.5397988    2.2868243   -4.1783174
H     2.7747349    0.5647926    4.6050730
C     2.6742458   -0.4096343    4.0930193
Al    2.2132919   -0.2016221    2.1857133
H     1.8960327   -0.9889766    4.6278955
H     3.6272719   -0.9547533    4.2331037
O     1.3418256    1.4031713    1.8159844
O     3.5227293   -0.1866522    0.8850559
Al    1.8489971    2.6392408    0.5377071
C     1.5525028    4.4904109    1.1941471
H     0.5233712    4.6500204    1.5670673
H     2.2320055    4.6954136    2.0467305
H     1.7314807    5.2717771    0.4292566
Al   -1.0421380    2.7854377   -0.5467588
O    -1.2839421    2.8093026    1.2969637
C    -1.2550911    4.3606096   -1.7099242
H    -0.7157169    4.1924761   -2.6635645
H    -2.3044300    4.5965998   -1.9568583
H    -0.8111086    5.2650994   -1.2493161
H    -3.1802872    1.0932407   -4.8266216
C    -2.6505802    1.6663607   -4.0389305
Al   -2.2070361    0.5396626   -2.4801249
H    -3.2784156    2.5403794   -3.7875410
H    -1.7208408    2.0497184   -4.5047033
O    -0.4818451   -0.0524200   -2.5295459
H    -2.5770811   -4.4559653   -1.4442338
C    -3.3783956   -3.9401500   -0.8785452
Al   -2.9225697   -2.0373221   -0.7226753
H    -3.4381549   -4.4353889    0.1095109
H    -4.3328533   -4.1245229   -1.4022783
O    -3.7026292   -0.8749812    0.5227374
H     3.8381008   -3.2423933    3.2964462
C     2.9043576   -3.8140463    3.1313302
Al    1.9375550   -3.3396251    1.4605894
H     3.1697430   -4.8899986    3.1650571
H     2.2590022   -3.6291269    4.0140159
O     3.1834985   -2.9826125    0.0587410
C     0.5881816   -4.6460095    0.7537897
H     0.9724994   -5.2264668   -0.1110887
H     0.3158508   -5.3850441    1.5344884
H    -0.3638426   -4.2010400    0.4040033
O     3.6038031    2.4718570   -0.0710996
Al    4.6879370    1.2774447    0.9744764
C     6.4777798    0.8783843    0.2053915
C     4.7245729    2.0414832    2.8176987
H     7.1729788    1.7338995    0.3199176
H     6.9157242    0.0543458    0.8087163
H     6.5235145    0.5551648   -0.8495562
H     5.1003224    1.3148604    3.5652497
H     5.4406569    2.8908048    2.8323220
H     3.7647952    2.4344977    3.2064577
H    -5.4993254   -3.7624342    1.6264656
C    -5.7341173   -2.7905530    2.0957287
Al   -5.5052045   -1.2877156    0.8399650
H    -5.0631802   -2.6775388    2.9677274
H    -6.7655418   -2.8586612    2.4933128
O    -3.2738255   -0.9496733   -2.1955655
C    -6.6861446    0.3561316    1.1945971
H    -7.4793153   -0.0610690    0.5336997
H    -7.2421410    0.4701925    2.1512147
H    -6.5180261    1.3603532    0.7551159
H    -4.8650706   -1.4681626   -4.4127966
C    -5.8454211   -1.6383129   -3.9094866
Al   -5.1042724   -0.6138215   -2.2864374
H    -5.9722078   -2.7235028   -4.1025599
H    -6.5980213   -1.0952146   -4.5076921
O    -5.8738904   -1.6967311   -0.9639455
C    -5.6234423    1.2929651   -2.2501594
H    -5.5271436    1.7663162   -3.2456846
H    -6.6911735    1.3703240   -1.9620675
H    -5.0451215    1.9111984   -1.5378033
Al    4.2312084    3.8858692   -1.0623796
C     2.9021869    4.8258901   -2.1813179
H     3.1659565    4.7678624   -3.2547791
H     1.8849235    4.4070942   -2.0750046
H     2.8430266    5.9002620   -1.9176982
Al   -2.9783968    3.5223978    1.8755732
C    -2.8972377    4.2126093    3.7383131
H    -3.0708682    3.4590387    4.5304459
H    -1.9125750    4.6747893    3.9549687
H    -3.6561801    5.0093779    3.8745561
C    -3.8131927    4.6881055    0.5011428
H    -4.7841578    5.0324294    0.9166883
H    -3.2283844    5.6023916    0.2795356
H    -4.0403546    4.1966625   -0.4638705
Al   -7.1134706   -2.4477883   -2.1328103
C    -8.7944916   -1.4265680   -2.3178135
H    -8.6174231   -0.4152922   -2.7322480
H    -9.5179652   -1.9380091   -2.9813026
H    -9.2941901   -1.2957208   -1.3378204
Al    4.3277877   -4.2619398   -0.5783444
C     4.2123988   -4.7125141   -2.4929607
H     3.2106479   -5.1159748   -2.7414118
H     4.3848188   -3.8441745   -3.1547276
H     4.9533474   -5.4890464   -2.7673578
C     3.9885516   -6.1176320    0.4312099
C     6.2439749   -3.5633391    0.0760766
Al    6.0923484   -5.6181376    0.8350308
H     6.0638127   -2.8299067    0.8825280
H     7.3056771   -3.8859126    0.1695055
H     6.2806733   -3.0055125   -0.8833662
H     3.9909205   -6.9143882   -0.3342068
H     2.9349692   -5.7693374    0.5199819
H     4.1286302   -6.6028045    1.4222742
C     7.0870368   -6.8418444   -0.3641831
H     8.1823155   -6.7059985   -0.2549051
H     6.8759781   -7.9018842   -0.1153255
H     6.8465049   -6.7078426   -1.4366300
C     6.4677832   -5.4613994    2.7680661
H     6.3366575   -6.4381304    3.2769530
H     7.5224544   -5.1610551    2.9348697
H     5.8283378   -4.7304245    3.2962488
Al   -5.2148223    1.3390364    2.8127463
C    -4.7727843   -0.0487752    4.1490012
H    -4.0193585   -0.7835110    3.8099390
H    -4.3377836    0.4725905    5.0281881
H    -5.6551221   -0.6093451    4.5125366
C    -6.3491754    2.9070626    3.2340478
H    -6.5813531    3.5373855    2.3535191
H    -7.3171156    2.5909308    3.6736323
H    -5.8611988    3.5608627    3.9837801
O    -3.7707954    1.7843260    1.7603018
C     5.1422653    5.1645809    0.3994236
C     5.8163818    3.2185704   -2.3168506
Al    6.6190055    4.9558608   -1.2036535
H     5.5321455    4.5992985    1.2647806
H     4.0843069    5.4128850    0.6333487
H     5.6081088    6.1749055    0.4263864
H     5.3525688    2.2147784   -2.1932947
H     6.8936898    2.9485927   -2.2593365
H     5.6069620    3.5521700   -3.3484340
C     6.4545488    6.4462543   -2.4970954
H     5.4215121    6.6021449   -2.8630438
H     6.7921122    7.4025150   -2.0481402
H     7.0928129    6.2736474   -3.3875481
C     8.3016730    4.5257657   -0.2603736
H     8.2071199    3.7264140    0.4982504
H     9.0918871    4.2105929   -0.9717291
H     8.6885111    5.4259105    0.2594588
O    -7.1085030   -4.2182213   -2.3126022
C    -8.0112389   -5.2444907   -2.5454087
C    -8.7166695   -5.8359691   -1.4493715
C    -8.1788288   -5.7678381   -3.8669878
C    -9.6385010   -6.8616148   -1.7283904
C    -9.1080434   -6.8091412   -4.0573507
C    -9.8666453   -7.3568292   -3.0183893
H   -10.1979919   -7.3089440   -0.9034191
H    -9.2516952   -7.2123223   -5.0631910
C    -7.4132458   -5.2299371   -5.0996560
C    -8.4463494   -5.4687799    0.0306414
C   -10.8881025   -8.4465126   -3.2706433
H   -10.7531244   -8.8993733   -4.2682039
H   -10.8148020   -9.2525180   -2.5175375
H   -11.9217011   -8.0508381   -3.2222419
C    -7.9813360   -3.8292488   -5.4507443
H    -8.0265607   -3.1636800   -4.5735364
H    -7.3780134   -3.3341045   -6.2350465
H    -9.0157760   -3.9331853   -5.8254887
C    -5.8818349   -5.2188997   -4.8440808
H    -5.6129481   -4.7080849   -3.9082061
H    -5.5124965   -6.2577825   -4.7671494
H    -5.3562063   -4.7351688   -5.6889038
C    -7.6154463   -6.1058269   -6.3616609
H    -7.2886248   -7.1479327   -6.1953595
H    -8.6651226   -6.1176433   -6.7051006
H    -7.0053313   -5.6879386   -7.1835706
C    -9.3453046   -6.2692324    1.0070556
H   -10.4198442   -6.0628562    0.8512578
H    -9.1831091   -7.3579324    0.9209494
H    -9.0927167   -5.9761978    2.0420910
C    -6.9784292   -5.8367431    0.3684437
H    -6.2685407   -5.2810614   -0.2635629
H    -6.7595467   -5.6181599    1.4294351
H    -6.8170051   -6.9169720    0.2015333
C    -8.7366266   -3.9757527    0.3248234
H    -7.9707684   -3.3054978   -0.1069534
H    -9.7224574   -3.6765307   -0.0716346
H    -8.7281286   -3.7918314    1.4141090
209
 16_6_BHT_siteC1a
Al   -0.1145928   -1.5410454   -1.7231242
Al    3.0876602   -1.2754100   -0.5836623
Al   -0.8595707   -1.5310268    1.4852685
Al   -2.7911658    0.8234420    0.8417627
O    -1.3433500    0.2235059    1.7845252
O    -1.3185930   -1.6290179   -0.3255857
O     1.4805334   -0.7123897   -1.2609755
O     0.9822887   -1.6019408    1.5847891
C    -0.0474883   -3.1466284   -2.8554486
H     0.5371169   -2.9546396   -3.7764488
H     0.4128359   -4.0109149   -2.3403109
H    -1.0618923   -3.4629046   -3.1703172
C     4.4172488   -1.1234336   -2.0515840
H     4.0318848   -1.6320654   -2.9568732
H     4.5302525   -0.0555027   -2.3268084
H     5.4394103   -1.5052918   -1.8707762
C    -1.8043842   -2.7789960    2.6909092
H    -1.1209163   -3.5119953    3.1609414
H    -2.2926176   -2.2164192    3.5105299
H    -2.5943264   -3.3637292    2.1806259
Al   -0.4398298    1.6830542    2.4716403
O     0.6525715    2.1720974   -0.7714784
C    -0.5234919    1.9006896    4.4210305
H    -1.5499875    1.7930949    4.8166340
H     0.0991938    1.1221443    4.9041957
H    -0.1363489    2.8813764    4.7565309
Al    1.0152116    0.9094463   -2.0697079
O    -2.2827066    1.5248733   -0.7813338
C     2.0825269    1.5325952   -3.6006996
H     3.0876734    1.9097681   -3.3356944
H     2.2226203    0.7098718   -4.3281520
H     1.5612424    2.3553238   -4.1290144
H     2.6501015    0.4858550    4.6409631
C     2.5208491   -0.4782690    4.1158482
Al    2.0820795   -0.2286632    2.2076941
H     1.7195698   -1.0377268    4.6377705
H     3.4540847   -1.0564539    4.2566801
O     1.2855011    1.4163355    1.8547784
O     3.3980218   -0.2454309    0.9138196
Al    1.8326174    2.6445116    0.5861927
C     1.5923322    4.4984800    1.2569191
H     0.5642467    4.6870297    1.6192273
H     2.2672490    4.6738050    2.1196303
H     1.8042866    5.2815405    0.5024261
Al   -1.0515414    2.8995316   -0.5005498
O    -1.2963881    2.9037863    1.3428310
C    -1.2052380    4.5012041   -1.6360012
H    -0.6684936    4.3324056   -2.5907849
H    -2.2446344    4.7789203   -1.8811042
H    -0.7308080    5.3797179   -1.1557594
H    -3.0302746    1.3618115   -4.8673501
C    -2.6185092    1.9191036   -4.0018573
Al   -2.2845511    0.7271936   -2.4655894
H    -3.3095130    2.7528535   -3.7842073
H    -1.6612407    2.3616171   -4.3432918
O    -0.5804509    0.0716791   -2.5204080
H    -3.9004135   -3.9844062   -1.8869936
C    -3.6596842   -3.7046846   -0.8426397
Al   -3.1257752   -1.8156969   -0.7272195
H    -2.8332952   -4.3621165   -0.5122143
H    -4.5450641   -3.9493526   -0.2284302
O    -3.8284259   -0.6618190    0.5637079
H     3.6361957   -3.3451207    3.2895152
C     2.6794397   -3.8753053    3.1167077
Al    1.7133478   -3.3477266    1.4585500
H     2.9003585   -4.9621329    3.1315096
H     2.0473306   -3.6817877    4.0071387
O     2.9593911   -3.0165417    0.0529054
C     0.3210694   -4.6050452    0.7554894
H     0.7059900   -5.2535764   -0.0592621
H    -0.0375617   -5.2832990    1.5552655
H    -0.5768679   -4.1118638    0.3348773
O     3.5845834    2.4175476   -0.0105082
Al    4.6173345    1.1738200    1.0273866
C     6.3967617    0.7168072    0.2656203
C     4.6710190    1.9075032    2.8822412
H     7.1196213    1.5487896    0.3829873
H     6.8040763   -0.1200703    0.8728640
H     6.4383097    0.3911213   -0.7888082
H     5.0122761    1.1538690    3.6195960
H     5.4197804    2.7274734    2.9175054
H     3.7240111    2.3305141    3.2707276
H    -5.4995394   -3.0578980    2.2435203
C    -6.3279558   -2.4240957    1.8708477
Al   -5.6699364   -0.9145892    0.7729043
H    -6.8995981   -2.0909151    2.7577726
H    -6.9951425   -3.0878508    1.2842296
O    -3.3955623   -0.7379913   -2.2281226
C    -6.7129679    0.8642000    1.0315469
H    -7.3708312    0.4721447    0.2226199
H    -7.4356828    1.0148218    1.8601091
H    -6.4158873    1.8560560    0.6355596
H    -4.9719674   -1.9372026   -4.4620049
C    -5.9549565   -1.7513194   -3.9743470
Al   -5.2201944   -0.4709732   -2.5181297
H    -6.3850370   -2.7813557   -3.9873347
H    -6.5685759   -1.1614238   -4.6805528
O    -5.9446574   -1.3163590   -1.0300707
C    -5.7563576    1.4128224   -2.7742782
H    -5.5842748    1.7823473   -3.8029355
H    -6.8452790    1.4989906   -2.5813680
H    -5.2488788    2.1160943   -2.0854676
Al    4.2682989    3.8220950   -0.9796634
C     2.9775736    4.8126935   -2.1000444
H     3.2392826    4.7436015   -3.1733556
H     1.9450278    4.4328623   -1.9935601
H     2.9589936    5.8886834   -1.8372419
Al   -2.9674196    3.6750702    1.9376634
C    -2.8342620    4.4001120    3.7817461
H    -2.9856815    3.6590067    4.5892674
H    -1.8450328    4.8682901    3.9620670
H    -3.5917768    5.1972620    3.9241334
C    -3.7931682    4.8271434    0.5449936
H    -4.7714433    5.1669284    0.9479510
H    -3.2165254    5.7444358    0.3157571
H    -4.0082058    4.3190600   -0.4147375
Al   -7.1763904   -2.3255544   -1.9970716
C    -8.8699023   -1.3446534   -2.3092144
H    -8.7346879   -0.2653804   -2.5146423
H    -9.4371580   -1.7733652   -3.1600326
H    -9.5337872   -1.4245534   -1.4227700
C    -7.1764100   -4.2960613   -1.8280333
H    -7.9393385   -4.7300518   -2.5064189
H    -6.2101360   -4.7813570   -2.0558732
H    -7.4568346   -4.6077981   -0.8013403
Al    4.1611514   -4.2400173   -0.5784266
C     4.2171172   -4.5697171   -2.5197465
H     3.3187972   -4.1605894   -3.0207141
H     5.1006688   -4.1026884   -2.9943684
H     4.2591907   -5.6516067   -2.7463669
C     3.7158606   -6.1592042    0.3302848
C     5.9271292   -3.6460978    0.4298185
Al    5.7955334   -5.8076800    0.7799595
H     5.6066097   -3.1501884    1.3644803
H     6.9950086   -3.9198272    0.5511368
H     6.0016468   -2.8609879   -0.3533875
H     3.7167874   -7.0065934   -0.3743177
H     2.7239795   -5.6671015    0.1736425
H     3.5869434   -6.5517621    1.3591798
C     6.1251829   -6.0058687    2.7140520
H     5.9217770   -7.0379302    3.0593613
H     7.1730870   -5.7764194    2.9852093
H     5.4733124   -5.3287483    3.2992595
Al   -5.2949307    1.4621585    2.7737895
C    -4.9335569   -0.0865152    3.9569382
H    -4.4072442   -0.9457157    3.5020731
H    -4.2750457    0.2895467    4.7693675
H    -5.8504569   -0.4734698    4.4420872
C    -6.3166052    3.0324059    3.4177515
H    -6.5054803    3.7903154    2.6322101
H    -7.3036610    2.7313963    3.8244870
H    -5.7795019    3.5442634    4.2409101
O    -3.7930358    1.9627243    1.8269788
C     5.2047448    5.0535379    0.5070244
C     5.8431783    3.1167161   -2.2246550
Al    6.6922467    4.8138643   -1.0816964
H     5.5568164    4.4618031    1.3707830
H     4.1556053    5.3464988    0.7280953
H     5.7144964    6.0418425    0.5538465
H     5.3577142    2.1224647   -2.1085761
H     6.9144628    2.8231458   -2.1671724
H     5.6448753    3.4626900   -3.2543847
C     6.5863864    6.3251308   -2.3558919
H     5.5588846    6.5240228   -2.7166227
H     6.9598750    7.2618759   -1.8944585
H     7.2158258    6.1410806   -3.2501825
C     8.3475135    4.3146146   -0.1244632
H     8.2205532    3.4940229    0.6062560
H     9.1425859    4.0032913   -0.8321133
H     8.7460329    5.1881161    0.4309165
O     6.7586400   -6.6132421   -0.4706597
C     7.7619690   -7.5095085   -0.7733643
C     7.4530239   -8.8957354   -0.9482968
C     9.0963989   -7.0375543   -0.9852676
C     8.5058104   -9.7743424   -1.2645259
C    10.0896884   -7.9809055   -1.3065484
C     9.8294097   -9.3511205   -1.4355122
H     8.2879068  -10.8378538   -1.3920129
H    11.1148150   -7.6360953   -1.4662018
C     9.4845836   -5.5433069   -0.8733114
C     6.0134515   -9.4545400   -0.8462443
C    10.9385124  -10.3372328   -1.7383576
H    10.5558964  -11.2199708   -2.2803128
H    11.7325341   -9.8761368   -2.3521830
H    11.4163661  -10.7048639   -0.8086291
C     9.3388946   -5.0903153    0.6020526
H     9.4993183   -3.9997394    0.7009878
H     8.3470456   -5.3396517    1.0143904
H    10.0841435   -5.6054505    1.2344267
C    10.9589625   -5.2772958   -1.2634729
H    11.6694675   -5.7948717   -0.5945276
H    11.1709735   -5.5822696   -2.3036323
H    11.1578093   -4.1927605   -1.1833412
C     8.6208372   -4.6840047   -1.8354989
H     8.8660765   -4.9363920   -2.8831804
H     7.5444923   -4.8590889   -1.6930226
H     8.8368646   -3.6086044   -1.6866604
C     5.4680754   -9.2838046    0.5940445
H     5.5267910   -8.2411051    0.9487844
H     4.4118299   -9.6065905    0.6555198
H     6.0581109   -9.8946602    1.3006118
C     5.9376824  -10.9713581   -1.1494737
H     6.2900394  -11.2063781   -2.1693794
H     6.5220613  -11.5719030   -0.4296116
H     4.8836053  -11.2961897   -1.0764070
C     5.1140009   -8.7538824   -1.8989459
H     4.0596969   -9.0705294   -1.7807808
H     5.1751997   -7.6582575   -1.8203375
H     5.4394908   -9.0369628   -2.9162335
209
 16_6_BHT_siteC1b
Al   -0.1741497   -1.5313520   -1.6645493
Al    3.0098989   -1.2391887   -0.4941365
Al   -0.9617033   -1.3945647    1.5268501
Al   -2.8723315    0.9397925    0.7694726
O    -1.4360664    0.3747443    1.7481267
O    -1.3993857   -1.5592757   -0.2843792
O     1.4158256   -0.6880030   -1.2119410
O     0.8773700   -1.4680836    1.6551148
C    -0.0883533   -3.1820456   -2.7293406
H     0.5225999   -3.0309217   -3.6408471
H     0.3525462   -4.0258309   -2.1655303
H    -1.0953461   -3.5064359   -3.0590124
C     4.3569653   -1.1409508   -1.9496378
H     3.9914793   -1.6952711   -2.8362815
H     4.4611941   -0.0852698   -2.2718682
H     5.3802424   -1.5005979   -1.7336879
C    -1.9344860   -2.5897782    2.7627255
H    -1.2483585   -3.2124603    3.3691339
H    -2.5410636   -1.9930089    3.4709293
H    -2.6224883   -3.2864205    2.2459216
Al   -0.5357263    1.8556383    2.3914075
O     0.5964600    2.2169013   -0.8547764
C    -0.6496266    2.1462457    4.3293810
H    -1.6854268    2.0723098    4.7084165
H    -0.0517208    1.3738845    4.8519896
H    -0.2501124    3.1311362    4.6369907
Al    0.9690231    0.8989429   -2.0945671
O    -2.3425717    1.5819537   -0.8713353
C     2.0530946    1.4478627   -3.6426562
H     3.0579461    1.8332652   -3.3888802
H     2.1955028    0.5908972   -4.3291639
H     1.5396014    2.2462695   -4.2143848
H     2.4916246    0.7413929    4.6546405
C     2.3825128   -0.2448919    4.1674225
Al    1.9764997   -0.0792855    2.2433221
H     1.5786681   -0.7923887    4.6980623
H     3.3192996   -0.8059342    4.3476139
O     1.1956600    1.5538294    1.8078348
O     3.3141485   -0.1648232    0.9727728
Al    1.7658913    2.7268078    0.4986698
C     1.5471207    4.6048693    1.1038595
H     0.5228911    4.8173077    1.4641505
H     2.2281006    4.8014678    1.9572510
H     1.7650935    5.3595095    0.3227313
Al   -1.1071451    2.9606126   -0.6303593
O    -1.3709826    3.0386986    1.2093071
C    -1.2384171    4.5220256   -1.8228580
H    -0.6934590    4.3182999   -2.7660230
H    -2.2732090    4.7995441   -2.0868196
H    -0.7615187    5.4116460   -1.3659447
H    -3.0469394    1.2625580   -4.9531908
C    -2.6316903    1.8489270   -4.1088001
Al   -2.3249249    0.7167336   -2.5223921
H    -3.3110601    2.7014442   -3.9307027
H    -1.6658457    2.2626009   -4.4621351
O    -0.6244949    0.0489521   -2.5322888
H    -3.9613439   -3.9602850   -1.7997390
C    -3.7359661   -3.6470306   -0.7614364
Al   -3.2020530   -1.7557277   -0.7019103
H    -2.9138161   -4.2924875   -0.3981988
H    -4.6302395   -3.8725967   -0.1528759
O    -3.9129081   -0.5515286    0.5386146
H     3.5199701   -3.0849097    3.4477064
C     2.5870387   -3.6581540    3.2848205
Al    1.6079882   -3.2173747    1.6138657
H     2.8581006   -4.7321221    3.3247147
H     1.9444591   -3.4728175    4.1695333
O     2.8568520   -2.9597573    0.1926905
C     0.2175412   -4.4993956    0.9523671
H     0.6225081   -5.2047309    0.1962298
H    -0.1840688   -5.1185316    1.7789659
H    -0.6536475   -4.0192895    0.4646800
O     3.5176909    2.4532666   -0.0791770
Al    4.5320736    1.2591359    1.0343610
C     6.3243284    0.7784155    0.3183679
C     4.5547207    2.0829373    2.8512775
H     7.0352911    1.6247231    0.4031059
H     6.7328079   -0.0218003    0.9724181
H     6.3840426    0.4009527   -0.7177980
H     4.8923393    1.3699146    3.6295863
H     5.2940325    2.9120899    2.8564093
H     3.5979739    2.5143267    3.2049606
H    -5.5999495   -2.9147959    2.2398931
C    -6.4225015   -2.2657812    1.8806123
Al   -5.7569958   -0.7926638    0.7385926
H    -6.9609150   -1.9049031    2.7772065
H    -7.1226979   -2.9213752    1.3238280
O    -3.4490616   -0.7301599   -2.2425569
C    -6.8042876    0.9889339    0.9284541
H    -7.4706498    0.5667724    0.1418573
H    -7.5202141    1.1723289    1.7567130
H    -6.5099847    1.9645256    0.4922766
H    -5.0165760   -1.9648394   -4.4667372
C    -6.0013146   -1.7709894   -3.9856303
Al   -5.2690514   -0.4588468   -2.5566259
H    -6.4303983   -2.8013307   -3.9804031
H    -6.6129836   -1.1945812   -4.7045317
O    -6.0114904   -1.2568888   -1.0527619
C    -5.7868634    1.4207713   -2.8750806
H    -5.6000616    1.7571671   -3.9124848
H    -6.8768670    1.5232609   -2.6969051
H    -5.2797369    2.1394868   -2.2022252
Al    4.2185970    3.7973204   -1.1184666
C     2.9345663    4.7635490   -2.2677302
H     3.1957422    4.6605901   -3.3384042
H     1.8987551    4.3960511   -2.1496926
H     2.9255759    5.8469133   -2.0364819
Al   -3.0480948    3.8349966    1.7515665
C    -2.9361690    4.6363029    3.5652855
H    -3.0928953    3.9299140    4.4022820
H    -1.9502851    5.1155508    3.7350510
H    -3.6976115    5.4360049    3.6664779
C    -3.8583939    4.9302175    0.3047901
H    -4.8404895    5.2859302    0.6840922
H    -3.2790334    5.8378368    0.0459317
H    -4.0644898    4.3853400   -0.6365729
Al   -7.2304630   -2.2985327   -2.0010453
C    -8.9279724   -1.3355449   -2.3463739
H    -8.7978744   -0.2612965   -2.5801113
H    -9.4905801   -1.7899482   -3.1868800
H    -9.5940853   -1.3950760   -1.4599418
C    -7.2192543   -4.2639162   -1.7784232
H    -8.0061700   -4.7176352   -2.4150974
H    -6.2608460   -4.7528900   -2.0308841
H    -7.4572694   -4.5492415   -0.7335691
Al    4.0567892   -4.2224115   -0.3480950
C     4.1854178   -4.6158265   -2.2779571
H     3.2551362   -4.3275252   -2.8052894
H     5.0163762   -4.0718245   -2.7658292
H     4.3472440   -5.6951147   -2.4641842
C     3.6436205   -6.0982962    0.5973861
C     5.8294342   -3.5629151    0.6303195
Al    5.7431676   -5.7165626    1.0103071
H     5.4712813   -2.9416305    1.4699262
H     6.8927681   -3.7976259    0.8439868
H     5.9423141   -2.8974097   -0.2532661
H     3.6583337   -6.9472858   -0.1092912
H     2.6150484   -5.6701352    0.5246064
H     3.6172659   -6.5012501    1.6296262
C     6.8282831   -6.6278968   -0.3690144
H     7.8713886   -6.7871103   -0.0344834
H     6.4174507   -7.6207648   -0.6347757
H     6.8675602   -6.0301983   -1.3011875
Al   -5.3891672    1.6681821    2.6561674
C    -5.0651182    0.1675704    3.9091259
H    -4.5717074   -0.7309721    3.4950464
H    -4.3926576    0.5575938    4.7030764
H    -5.9946957   -0.1641894    4.4113449
C    -6.4148108    3.2694625    3.2110983
H    -6.5878780    3.9903112    2.3879622
H    -7.4098942    2.9893229    3.6132567
H    -5.8917341    3.8183025    4.0193018
O    -3.8776885    2.1197301    1.7019996
C     5.1889199    5.0828490    0.3011469
C     5.7759931    3.0069607   -2.3358711
Al    6.6478018    4.7599029   -1.2973386
H     5.5544568    4.5280023    1.1836591
H     4.1444968    5.3885391    0.5276252
H     5.7021673    6.0704710    0.2959867
H     5.3022102    2.0177671   -2.1515358
H     6.8510000    2.7256426   -2.2799643
H     5.5607085    3.2898507   -3.3813944
C     6.5248559    6.1993769   -2.6514104
H     5.4954314    6.3698837   -3.0207194
H     6.8918229    7.1631355   -2.2435452
H     7.1544966    5.9706877   -3.5352493
C     8.3217209    4.3101701   -0.3476367
H     8.2141014    3.5233168    0.4223461
H     9.1047442    3.9707176   -1.0559420
H     8.7262425    5.2102165    0.1590155
O     5.9944325   -5.9235498    2.7496232
C     6.7389012   -6.5584441    3.7262242
C     6.3305771   -7.8383328    4.2155774
C     7.8734535   -5.8973455    4.2990955
C     7.1087945   -8.4416404    5.2226479
C     8.5903185   -6.5652966    5.3071222
C     8.2414338   -7.8381162    5.7786095
H     6.8173212   -9.4253353    5.5993246
H     9.4612879   -6.0747782    5.7498037
C     8.3388302   -4.4903294    3.8534430
C     5.0583129   -8.5673128    3.7182422
C     9.0535007   -8.5197451    6.8603830
H    10.1009025   -8.6793543    6.5405222
H     9.0872222   -7.9117306    7.7843449
H     8.6271125   -9.5039952    7.1201002
C     7.1862686   -3.4623429    4.0103242
H     6.2652231   -3.7915931    3.5094341
H     6.9543661   -3.3262375    5.0821363
H     7.4909820   -2.4798367    3.6018633
C     8.8678026   -4.5676327    2.3979417
H     8.1509517   -5.0608322    1.7193049
H     9.0920531   -3.5589144    2.0019334
H     9.7967539   -5.1646523    2.3619689
C     9.5126699   -3.9489331    4.7062409
H     9.2412615   -3.8652732    5.7735481
H    10.4182326   -4.5759078    4.6225204
H     9.7751589   -2.9370805    4.3467187
C     3.8155672   -7.6774069    3.9843051
H     3.6434674   -7.5883011    5.0719233
H     3.9511423   -6.6583123    3.5911355
H     2.9105220   -8.1259973    3.5324450
C     5.1989369   -8.9424720    2.2218393
H     4.2653431   -9.3984503    1.8420849
H     5.4360768   -8.0741829    1.5848260
H     6.0196332   -9.6694457    2.0859991
C     4.8025020   -9.9007522    4.4632024
H     5.6152349  -10.6320349    4.3046975
H     4.6743702   -9.7486963    5.5493481
H     3.8696401  -10.3494075    4.0756081
209
 16_6_BHT_siteC2a
Al   -0.1676519   -1.5805137   -1.7625506
Al    3.0256473   -1.3940671   -0.5713628
Al   -0.9639208   -1.6213597    1.4327937
Al   -2.8462381    0.7767971    0.8065492
O    -1.4267737    0.1343136    1.7643582
O    -1.3963675   -1.6743361   -0.3862494
O     1.4346283   -0.7894572   -1.2599007
O     0.8738239   -1.7262975    1.5585325
C    -0.1242235   -3.1582031   -2.9347609
H     0.5118359   -2.9736715   -3.8224514
H     0.2627992   -4.0605146   -2.4254590
H    -1.1383880   -3.4081387   -3.3055990
C     4.3642958   -1.2088073   -2.0275529
H     4.0014221   -1.7299259   -2.9354450
H     4.4466927   -0.1382615   -2.3043677
H     5.3960130   -1.5578046   -1.8367914
C    -1.9529639   -2.8840753    2.5864781
H    -1.2815260   -3.6027168    3.0946073
H    -2.4985466   -2.3326711    3.3765848
H    -2.6986903   -3.4851703    2.0309810
Al   -0.5041687    1.5619781    2.4915773
O     0.6428878    2.0980160   -0.7272381
C    -0.6033397    1.7429090    4.4442884
H    -1.6335037    1.6419453    4.8319098
H     0.0055683    0.9469384    4.9165427
H    -0.2048267    2.7115095    4.8012225
Al    1.0082117    0.8557881   -2.0436166
O    -2.2988313    1.5027402   -0.7927570
C     2.0910804    1.5155874   -3.5488225
H     3.0830257    1.9128179   -3.2645484
H     2.2598712    0.7094810   -4.2884592
H     1.5579296    2.3352816   -4.0706863
H     2.5307809    0.2778333    4.6789460
C     2.3989059   -0.6761289    4.1360655
Al    1.9889893   -0.3889709    2.2267262
H     1.5856210   -1.2362504    4.6381701
H     3.3247596   -1.2656782    4.2785426
O     1.2222429    1.2728744    1.8898003
O     3.3277068   -0.4025408    0.9557826
Al    1.8095605    2.5147524    0.6559032
C     1.6349766    4.3589740    1.3723759
H     0.5854578    4.7051154    1.4231616
H     2.0286755    4.3912491    2.4091539
H     2.1892351    5.1225528    0.7920648
Al   -1.0495928    2.8502408   -0.4672113
O    -1.3104179    2.8262634    1.3736326
C    -1.1595574    4.4726366   -1.5781306
H    -0.6198672    4.3050942   -2.5315605
H    -2.1902139    4.7782979   -1.8264115
H    -0.6675005    5.3323126   -1.0818707
H    -3.0034753    1.4264978   -4.8884735
C    -2.5840471    1.9605673   -4.0120675
Al   -2.2886481    0.7371762   -2.4922480
H    -3.2567074    2.8070621   -3.7861041
H    -1.6143563    2.3851681   -4.3407727
O    -0.5943949    0.0559758   -2.5345062
H    -4.0167828   -3.9469318   -2.0329476
C    -3.7609297   -3.7016415   -0.9836444
Al   -3.1993341   -1.8243607   -0.8181585
H    -2.9399803   -4.3793882   -0.6816314
H    -4.6428166   -3.9527018   -0.3667646
O    -3.9029786   -0.6843065    0.4854340
H     3.4819459   -3.5388448    3.2585813
C     2.5169722   -4.0492551    3.0724501
Al    1.5849342   -3.4800345    1.4091916
H     2.7205109   -5.1394132    3.0727704
H     1.8807068   -3.8580121    3.9602730
O     2.8621075   -3.1412066    0.0341938
C     0.1834144   -4.6992030    0.6581546
H     0.5717144   -5.3339971   -0.1655987
H    -0.1984791   -5.3884202    1.4375087
H    -0.7002846   -4.1818474    0.2362234
O     3.5563592    2.2596630    0.0586400
Al    4.5539465    1.0025729    1.1141317
C     6.3495465    0.5861351    0.3763562
C     4.5674619    1.7319697    2.9724406
H     7.0541778    1.4314944    0.5150659
H     6.7695341   -0.2526707    0.9715130
H     6.4030262    0.2801079   -0.6834043
H     4.8911356    0.9735467    3.7127726
H     5.3206816    2.5470187    3.0238282
H     3.6148687    2.1563103    3.3460041
H    -5.6405527   -3.0829606    2.0938940
C    -6.4508807   -2.4227371    1.7277058
Al   -5.7503314   -0.9082942    0.6640464
H    -7.0208479   -2.0930058    2.6168936
H    -7.1291911   -3.0589121    1.1238355
O    -3.4296296   -0.7118267   -2.3002919
C    -6.7670090    0.8839475    0.9398774
H    -7.4166464    0.5184287    0.1121373
H    -7.5006193    1.0279044    1.7599739
H    -6.4501757    1.8792627    0.5684639
H    -4.9991642   -1.8368581   -4.5808879
C    -5.9849916   -1.6442842   -4.1015320
Al   -5.2449079   -0.4073769   -2.6097647
H    -6.4316535   -2.6665808   -4.1416697
H    -6.5796312   -1.0298096   -4.8030238
O    -6.0043291   -1.2715057   -1.1501778
C    -5.7442782    1.4907041   -2.8309918
H    -5.5540703    1.8799933   -3.8491071
H    -6.8333527    1.5939329   -2.6474414
H    -5.2301878    2.1678140   -2.1211720
Al    4.2915793    3.7022744   -0.8082863
C     3.0585234    4.8000214   -1.8923251
H     3.3640520    4.8124444   -2.9565765
H     2.0215516    4.4184350   -1.8561814
H     3.0325995    5.8512804   -1.5459729
Al   -2.9768553    3.6138670    1.9588624
C    -2.8647209    4.2871672    3.8238259
H    -3.0384996    3.5278603    4.6096233
H    -1.8725633    4.7375524    4.0311592
H    -3.6140363    5.0905211    3.9746529
C    -3.7556214    4.8197835    0.5847520
H    -4.7289697    5.1752188    0.9861607
H    -3.1533939    5.7269583    0.3826281
H    -3.9736647    4.3395269   -0.3884647
Al   -7.2413819   -2.2363540   -2.1541121
C    -8.9141916   -1.2200447   -2.4658662
H    -8.7602097   -0.1385413   -2.6446253
H    -9.4765418   -1.6202173   -3.3337228
H    -9.5912871   -1.3100285   -1.5904138
C    -7.2803973   -4.2092711   -2.0225608
H    -8.0458820   -4.6162419   -2.7146165
H    -6.3219282   -4.7093346   -2.2513449
H    -7.5751932   -4.5336587   -1.0038613
Al    4.0263384   -4.4075724   -0.5901556
C     4.0859938   -4.7004068   -2.5426102
H     3.1689817   -4.3250057   -3.0368069
H     4.9448725   -4.1892472   -3.0184242
H     4.1726687   -5.7769126   -2.7865060
C     3.5718857   -6.2977155    0.2985460
C     5.8715127   -3.7775152    0.3121577
Al    5.6922632   -5.9020195    0.7858495
H     5.6424638   -3.2005085    1.2261857
H     6.9427099   -4.0741588    0.3687357
H     5.8994853   -3.0538195   -0.5305148
H     3.5639337   -7.0653087   -0.4955862
H     2.5304478   -5.9110018    0.3739959
H     3.6635757   -6.8239577    1.2740354
C     6.6874551   -6.9793941   -0.5465271
H     7.7822631   -6.8807742   -0.3989082
H     6.4523025   -8.0585092   -0.4461529
H     6.4728608   -6.6964874   -1.5954065
C     6.0068503   -6.0080887    2.7330929
H     5.8550006   -7.0420729    3.1046047
H     7.0545178   -5.7384253    2.9771231
H     5.3484984   -5.3465610    3.3264994
Al   -5.3649455    1.4333308    2.7065878
C    -5.0420000   -0.1382241    3.8706900
H    -4.5204472   -0.9966671    3.4089973
H    -4.3899192    0.2158684    4.6979899
H    -5.9704437   -0.5210396    4.3367533
C    -6.3697564    3.0088232    3.3639956
H    -6.5359471    3.7839460    2.5902617
H    -7.3666869    2.7170365    3.7529807
H    -5.8345232    3.4964066    4.2029369
O    -3.8404217    1.9244321    1.7899660
C     5.3307024    4.8200225    0.6643613
C     5.8470570    3.0110073   -2.1124873
Al    6.7579551    4.6271395   -0.9944112
H     6.2894593    4.7456244    1.2205706
H     4.6540369    4.2900659    1.3698656
H     5.0264920    5.8817768    0.6628668
H     5.1859644    2.1152983   -2.0447846
H     6.8402015    2.5263754   -2.0252268
H     5.7341331    3.3989498   -3.1403824
C     6.5821135    6.3257692   -1.9877807
H     5.5934668    6.3900704   -2.4826597
H     6.6695017    7.1989564   -1.3126270
H     7.3562220    6.4393079   -2.7691617
O     8.3047185    4.0131559   -0.3813660
C     9.6558952    4.3017194   -0.3037247
C    10.1716385    4.9847775    0.8409255
C    10.5427449    3.8438752   -1.3316236
C    11.5547339    5.2458656    0.8898415
C    11.9097823    4.1495315   -1.2069609
C    12.4409109    4.8569547   -0.1199867
H    11.9640196    5.7744559    1.7545403
H    12.5994926    3.8171087   -1.9870175
C     9.2803466    5.4401195    2.0215703
C    10.0728168    3.0031496   -2.5454940
C    13.9201753    5.1739365   -0.0418151
H    14.1810519    5.6289285    0.9291027
H    14.5367219    4.2640921   -0.1666158
H    14.2244229    5.8819921   -0.8366871
C     8.5095036    4.2301609    2.6152575
H     7.9582702    3.6680537    1.8466759
H     9.2213081    3.5292479    3.0877599
H     7.8016552    4.5692087    3.3953680
C    10.0985130    6.0372293    3.1934294
H    10.8223869    5.3101368    3.6023305
H    10.6460254    6.9511645    2.9017977
H     9.4037261    6.3126111    4.0078458
C     8.3304960    6.5692632    1.5449626
H     7.7741687    6.2974909    0.6320913
H     7.5982522    6.8305863    2.3320046
H     8.9137335    7.4755006    1.3015367
C     9.1258814    3.8319634   -3.4481836
H     8.7436157    3.2156407   -4.2833516
H     8.2581432    4.2317160   -2.8986832
H     9.6624265    4.6986211   -3.8742449
C     9.4002167    1.6965160   -2.0489158
H    10.1509604    1.0511522   -1.5583097
H     8.6063638    1.8927287   -1.3130102
H     8.9734476    1.1338406   -2.9010318
C    11.2461108    2.5655066   -3.4570770
H    11.7715003    3.4265640   -3.9074105
H    11.9842413    1.9502025   -2.9132001
H    10.8427869    1.9524047   -4.2837326
209
 16_6_BHT_siteC2b
Al   -0.1815397   -1.6159400   -1.7786873
Al    3.0454398   -1.3437745   -0.7058372
Al   -0.8629472   -1.5895768    1.4407521
Al   -2.8107651    0.7605230    0.8266991
O    -1.3419416    0.1668394    1.7384795
O    -1.3601133   -1.6980099   -0.3595657
O     1.4231442   -0.7822367   -1.3553039
O     0.9800393   -1.6578415    1.5012930
C    -0.1335513   -3.2236118   -2.9089073
H     0.4445402   -3.0356568   -3.8346483
H     0.3254507   -4.0898832   -2.3969233
H    -1.1522303   -3.5333404   -3.2155894
C     4.3416552   -1.1777036   -2.2016165
H     3.9732523   -1.7408707   -3.0815578
H     4.3912241   -0.1169279   -2.5204001
H     5.3855979   -1.4943710   -2.0203077
C    -1.7789038   -2.8286260    2.6775827
H    -1.0892880   -3.5745402    3.1174225
H    -2.2250365   -2.2616119    3.5182357
H    -2.5986886   -3.3981313    2.1977298
Al   -0.4246757    1.6270682    2.4044351
O     0.5958106    2.1047510   -0.8635406
C    -0.4738206    1.8447031    4.3552055
H    -1.4950329    1.7403525    4.7650950
H     0.1523445    1.0627726    4.8282974
H    -0.0781673    2.8233762    4.6864932
Al    0.9339021    0.8347480   -2.1614962
O    -2.3358026    1.4601314   -0.8069046
C     1.9421327    1.4623310   -3.7307008
H     2.9481394    1.8636590   -3.5096431
H     2.0706392    0.6370125   -4.4573486
H     1.3838811    2.2699207   -4.2448720
H     2.6904209    0.4351986    4.5242620
C     2.5627919   -0.5294555    3.9999324
Al    2.0929342   -0.2850447    2.0986158
H     1.7742830   -1.0972079    4.5321083
H     3.5031631   -1.0992603    4.1264827
O     1.2865949    1.3572444    1.7522328
O     3.3867587   -0.3059500    0.7811096
Al    1.8036557    2.5781582    0.4660709
C     1.6221330    4.4377447    1.1357278
H     0.5827561    4.6974126    1.4113613
H     2.2326528    4.5577952    2.0543216
H     1.9555990    5.2094760    0.4140811
Al   -1.1003743    2.8367022   -0.5577032
O    -1.2966058    2.8514638    1.2912019
C    -1.2706811    4.4365900   -1.6927292
H    -0.7621528    4.2606740   -2.6615605
H    -2.3129066    4.7265082   -1.9098832
H    -0.7726301    5.3097814   -1.2266709
H    -3.1606919    1.2779432   -4.8760079
C    -2.7321776    1.8379769   -4.0204417
Al   -2.3696023    0.6515067   -2.4865834
H    -3.4185154    2.6728233   -3.7923269
H    -1.7816171    2.2790358   -4.3819790
O    -0.6689882   -0.0086517   -2.5724788
H    -3.9610181   -4.0651673   -1.8561863
C    -3.7130632   -3.7740156   -0.8166601
Al   -3.1751652   -1.8849357   -0.7241760
H    -2.8847726   -4.4282086   -0.4846928
H    -4.5942024   -4.0112783   -0.1937219
O    -3.8521339   -0.7254475    0.5751156
H     3.6479360   -3.3893232    3.1707432
C     2.6914660   -3.9256312    3.0162515
Al    1.7060499   -3.4058832    1.3684491
H     2.9188735   -5.0107720    3.0320259
H     2.0707726   -3.7306702    3.9143307
O     2.9349966   -3.0785769   -0.0515688
C     0.3026007   -4.6623658    0.6844059
H     0.6749277   -5.2964643   -0.1472882
H    -0.0342202   -5.3525144    1.4836425
H    -0.6083896   -4.1707779    0.2905764
O     3.5360032    2.3402336   -0.1819324
Al    4.5920551    1.1245841    0.8642772
C     6.3729435    0.7249966    0.0750694
C     4.6556245    1.8650723    2.7170608
H     7.0670807    1.5820998    0.1922705
H     6.8197989   -0.1025364    0.6664417
H     6.4077062    0.4123480   -0.9837197
H     5.0234827    1.1168232    3.4472397
H     5.3848829    2.7021465    2.7466107
H     3.7049544    2.2649797    3.1204741
H    -5.4638365   -3.0686465    2.3564670
C    -6.3102746   -2.4840889    1.9457700
Al   -5.6892404   -0.9755154    0.8249385
H    -6.9180062   -2.1529943    2.8095052
H    -6.9316694   -3.1930821    1.3623273
O    -3.4780925   -0.8109269   -2.2213594
C    -6.7216805    0.8052597    1.0996414
H    -7.4058627    0.4125424    0.3131604
H    -7.4198970    0.9677797    1.9468887
H    -6.4276919    1.7918143    0.6883089
H    -5.0916497   -2.0103294   -4.4158521
C    -6.0667593   -1.8229599   -3.9131662
Al   -5.3078424   -0.5397016   -2.4727046
H    -6.4964127   -2.8532992   -3.9145397
H    -6.6922204   -1.2363467   -4.6116978
O    -6.0074288   -1.3806721   -0.9699324
C    -5.8433503    1.3451416   -2.7213424
H    -5.6943584    1.7108880   -3.7548873
H    -6.9268132    1.4359856   -2.5024635
H    -5.3165910    2.0483052   -2.0471847
Al    4.2000527    3.7451709   -1.1594717
C     2.9093864    4.7651666   -2.2426727
H     3.1579870    4.7109399   -3.3191793
H     1.8758170    4.3922451   -2.1232029
H     2.9114603    5.8359915   -1.9622115
Al   -2.9562311    3.6198815    1.9201731
C    -2.7854334    4.3503781    3.7589587
H    -2.9292612    3.6137216    4.5719778
H    -1.7889129    4.8099411    3.9197498
H    -3.5331962    5.1548344    3.9116352
C    -3.8128322    4.7652834    0.5406388
H    -4.7835901    5.1041832    0.9620317
H    -3.2431440    5.6830596    0.2963945
H    -4.0458051    4.2531362   -0.4127396
Al   -7.2568065   -2.3900202   -1.9135785
C    -8.9528087   -1.4076798   -2.2069638
H    -8.8180141   -0.3292765   -2.4172038
H    -9.5300201   -1.8379682   -3.0503047
H    -9.6070213   -1.4839842   -1.3130811
C    -7.2570152   -4.3598088   -1.7370398
H    -8.0159034   -4.7971475   -2.4178419
H    -6.2891858   -4.8456949   -1.9567688
H    -7.5440837   -4.6668178   -0.7106581
Al    4.1127353   -4.3375217   -0.6641359
C     4.1577415   -4.6758293   -2.6096199
H     3.2251092   -4.3396543   -3.1028860
H     4.9959633   -4.1521210   -3.1079204
H     4.2735150   -5.7551916   -2.8278381
C     3.7043667   -6.2175716    0.2677225
C     5.9569249   -3.6562760    0.2034796
Al    5.8231945   -5.7753213    0.7190117
H     5.7271634   -3.0653653    1.1084401
H     7.0341114   -3.9317247    0.2529932
H     5.9605011   -2.9500481   -0.6542988
H     3.7057546   -7.0030463   -0.5088504
H     2.6561645   -5.8482146    0.3393495
H     3.8104765   -6.7185149    1.2548427
C     6.8221488   -6.8557430   -0.6080543
H     7.9166280   -6.7393644   -0.4707252
H     6.6036936   -7.9368612   -0.4923004
H     6.5947319   -6.5889439   -1.6584273
C     6.1710353   -5.8416333    2.6622896
H     6.0377270   -6.8704803    3.0545959
H     7.2197479   -5.5561245    2.8829656
H     5.5155252   -5.1771836    3.2552987
Al   -5.2665984    1.4142986    2.8141855
C    -4.8906939   -0.1310237    3.9964818
H    -4.3619639   -0.9871036    3.5387790
H    -4.2300856    0.2488715    4.8053993
H    -5.8027653   -0.5230416    4.4865598
C    -6.2742862    2.9903314    3.4659968
H    -6.4774874    3.7421817    2.6781407
H    -7.2536978    2.6927931    3.8932925
H    -5.7219403    3.5083141    4.2752257
O    -3.7843691    1.9060421    1.8329384
C     5.3381004    4.8258548    0.2543804
C     5.7012991    2.9851817   -2.5180057
Al    6.6672500    4.6253580   -1.4963218
H     5.7342657    4.1375206    1.0229880
H     4.3543507    5.1921976    0.6206586
H     5.9406768    5.7553860    0.3086553
H     5.0408852    2.1113085   -2.2977536
H     6.6902557    2.4844917   -2.5046500
H     5.4772923    3.2889899   -3.5529040
C     8.4260113    4.1205987   -0.7525181
H     8.4194084    4.0784269    0.3541903
H     8.7563430    3.1266156   -1.1120519
H     9.2025925    4.8517245   -1.0485164
O     6.4439345    6.0714732   -2.4961302
C     7.0975566    7.1110769   -3.1261965
C     7.5822751    6.9446684   -4.4603724
C     7.2219212    8.3753657   -2.4651699
C     8.2307402    8.0362326   -5.0701468
C     7.8760783    9.4162159   -3.1471483
C     8.4011371    9.2729415   -4.4388257
H     8.6171566    7.9236918   -6.0864965
H     7.9839768   10.3858406   -2.6538492
C     6.6791041    8.6344708   -1.0383243
C     7.5103388    7.8110414   -0.0207028
H     7.0817652    7.8888509    0.9966604
H     7.5709998    6.7435716   -0.2939390
H     8.5487910    8.1860373    0.0150028
C     5.1647801    8.3033412   -0.9580981
H     4.5947850    9.0040121   -1.5950306
H     4.9462930    7.2832466   -1.3050002
H     4.8029877    8.4203557    0.0813909
C     6.8177460   10.1155041   -0.6085312
H     7.8717416   10.4423874   -0.5614967
H     6.2706150   10.7932869   -1.2876092
H     6.3884905   10.2342899    0.4031549
C     7.3961249    5.6353665   -5.2654051
C     5.8837427    5.3110234   -5.3910936
H     5.3871051    5.2960260   -4.4098924
H     5.3868153    6.0811876   -6.0079681
H     5.7383567    4.3330563   -5.8889704
C     8.1861517    4.4782892   -4.6039854
H     7.9174779    4.3306656   -3.5436110
H     8.0046440    3.5244353   -5.1338105
H     9.2699037    4.6897415   -4.6308446
C     7.9396271    5.7430706   -6.7112135
H     7.4320600    6.5391177   -7.2839206
H     9.0275121    5.9331312   -6.7362726
H     7.7560949    4.7860041   -7.2328436
C     9.1179093   10.4192272   -5.1218457
H     8.5088808   11.3423484   -5.1097532
H    10.0741554   10.6564368   -4.6167019
H     9.3468925   10.1778945   -6.1742037
172
 16_6_minusAlMe2R_siteA_py
Al   -0.1471660   -1.5245175   -1.8249055
Al    3.0533555   -1.2998880   -0.7060691
Al   -0.8559182   -1.5448118    1.4090610
Al   -2.8390775    0.8602408    0.8981772
O    -1.3264376    0.1937569    1.7167111
O    -1.3184473   -1.6762691   -0.4055529
O     1.4414564   -0.7069456   -1.3509704
O     0.9823771   -1.6477252    1.5030498
C    -0.1171228   -3.1007847   -3.0014253
H     0.5109617   -2.9209251   -3.8956131
H     0.2731310   -4.0019360   -2.4917661
H    -1.1347210   -3.3513874   -3.3631506
C     4.3385842   -1.1310300   -2.2127215
H     3.9489769   -1.6745322   -3.0961436
H     4.3920947   -0.0651549   -2.5137048
H     5.3823770   -1.4601601   -2.0553504
C    -1.8501225   -2.7952964    2.5786867
H    -1.1747961   -3.4365043    3.1784847
H    -2.4780439   -2.2262273    3.2923542
H    -2.5214694   -3.4787776    2.0228156
Al   -0.4252593    1.6333438    2.4548220
O     0.6235984    2.1818339   -0.7842644
C    -0.4723075    1.7457351    4.4170801
H    -1.4892733    1.5672598    4.8121930
H     0.1964033    0.9807629    4.8587373
H    -0.1360770    2.7304512    4.7936472
Al    0.9594476    0.9435616   -2.1028162
O    -2.3006162    1.5271611   -0.7541065
C     1.9939309    1.5916267   -3.6480630
H     3.0013830    1.9729878   -3.3978304
H     2.1245241    0.7827821   -4.3926947
H     1.4556536    2.4198169   -4.1504747
H     2.7472373    0.3674598    4.5520783
C     2.5966760   -0.5829778    4.0080200
Al    2.1005158   -0.2817227    2.1209677
H     1.8051571   -1.1485702    4.5381603
H     3.5288779   -1.1712719    4.1070235
O     1.3074618    1.3673524    1.8176963
O     3.3913091   -0.2918623    0.7972281
Al    1.8241677    2.6221962    0.5655477
C     1.6547313    4.4706992    1.2700995
H     0.6438127    4.6625239    1.6748077
H     2.3677057    4.6222605    2.1064299
H     1.8466934    5.2620379    0.5184482
Al   -1.0813586    2.9127373   -0.4445446
O    -1.2219390    2.9290392    1.3924651
C    -1.2529007    4.5231629   -1.5689416
H    -0.7500017    4.3679099   -2.5442065
H    -2.2975021    4.8171403   -1.7719344
H    -0.7554242    5.3888300   -1.0880347
H    -3.0041379    1.4505546   -4.8627640
C    -2.6830027    2.0027895   -3.9569365
Al   -2.3324525    0.7851828   -2.4447570
H    -3.4370769    2.7843060   -3.7548141
H    -1.7398152    2.5197813   -4.2252722
O    -0.6399543    0.1053129   -2.5631855
H    -4.1619185   -3.8809747   -1.8954317
C    -3.7875717   -3.6305872   -0.8841453
Al   -3.1145732   -1.7833314   -0.7660625
H    -2.9650621   -4.3367493   -0.6591428
H    -4.6044473   -3.8472113   -0.1709137
O    -3.8494689   -0.6542573    0.5182851
H     3.6683404   -3.4424686    3.1033039
C     2.7000368   -3.9596160    2.9573973
Al    1.6974673   -3.3923232    1.3349342
H     2.9091212   -5.0486881    2.9488241
H     2.0996175   -3.7709720    3.8704099
O     2.9169590   -3.0500883   -0.0913496
C     0.2786652   -4.6329820    0.6472079
H     0.6475015   -5.2837098   -0.1731603
H    -0.0785011   -5.3080496    1.4505001
H    -0.6173392   -4.1278306    0.2379557
O     3.5661013    2.3885798   -0.0829738
Al    4.6178109    1.1209891    0.9011808
C     6.3712186    0.6598252    0.0793248
C     4.7404452    1.8084141    2.7706936
H     7.1258125    1.4525960    0.2545639
H     6.7527872   -0.2381614    0.6114100
H     6.3910273    0.4189567   -0.9983950
H     5.1012913    1.0322386    3.4748076
H     5.4953672    2.6229187    2.8033683
H     3.8096502    2.2252163    3.2020849
H    -5.8923590   -3.1451265    1.9318368
C    -6.3059068   -2.1274898    2.0648920
Al   -5.6586064   -0.8759956    0.6920507
H    -6.0108219   -1.7949925    3.0803474
H    -7.4106424   -2.2160548    2.0613742
O    -3.4526422   -0.7039630   -2.2514192
H    -4.8603304   -2.3833045   -4.1839778
C    -5.8935615   -2.1290047   -3.8582339
Al   -5.2639541   -0.5694881   -2.6177236
H    -6.3240270   -3.1540858   -3.7500904
H    -6.4135838   -1.6784797   -4.7241565
O    -6.1224785   -1.1709402   -1.0566213
C    -5.8891933    1.1866673   -3.2691533
H    -5.5275914    1.4090299   -4.2908759
H    -6.9970371    1.1897915   -3.3168988
H    -5.5817774    2.0351010   -2.6280199
Al    4.2302405    3.8167448   -1.0256039
C     2.9391291    4.8436254   -2.1121695
H     3.1810671    4.7839396   -3.1907371
H     1.9024179    4.4801646   -1.9912029
H     2.9444666    5.9161474   -1.8349425
Al   -2.9727091    3.5784175    2.0734501
C    -2.8019894    4.2900318    3.9332275
H    -2.8788467    3.5238919    4.7286245
H    -1.8455888    4.8286326    4.0974061
H    -3.6067190    5.0332304    4.1212489
C    -3.7367570    4.8918297    0.7664502
H    -4.6835000    5.2737722    1.2095566
H    -3.1066581    5.7842281    0.5778381
H    -4.0083623    4.4629844   -0.2186266
Al   -7.2830546   -2.3153774   -1.9800571
C    -8.9151569   -1.3793852   -2.6062946
H    -8.7397985   -0.3628401   -3.0072586
H    -9.4246395   -1.9593203   -3.4025821
H    -9.6487848   -1.2815628   -1.7786098
C    -7.4099762   -4.1908457   -1.3680414
H    -8.1946398   -4.7228742   -1.9436219
H    -6.4776869   -4.7780288   -1.4505097
H    -7.7211766   -4.2312714   -0.3037244
Al    4.0617960   -4.3114532   -0.7552947
C     4.0534633   -4.6203664   -2.7066639
H     3.1181348   -4.2522286   -3.1709306
H     4.8925242   -4.1089914   -3.2162338
H     4.1361825   -5.6983133   -2.9451719
C     3.6483413   -6.2085188    0.1487929
C     5.9392114   -3.6848459    0.0784353
Al    5.7795898   -5.8102683    0.5516032
H     5.7543599   -3.1174845    1.0083431
H     7.0126619   -3.9784239    0.0763589
H     5.9211888   -2.9515077   -0.7562080
H     3.6169559   -6.9795533   -0.6416269
H     2.6107921   -5.8157589    0.2458508
H     3.7593911   -6.7286966    1.1252003
C     6.7323673   -6.8819398   -0.8171170
H     7.8315160   -6.7850847   -0.7039333
H     6.4996397   -7.9615850   -0.7151130
H     6.4848481   -6.5935942   -1.8572496
C     6.1711182   -5.9244566    2.4850017
H     6.0370282   -6.9610782    2.8563169
H     7.2264564   -5.6525212    2.6905746
H     5.5335683   -5.2686768    3.1069491
O    -3.7564455    1.9430697    1.9099893
C     5.2105010    5.0098612    0.4659715
C     5.7800583    3.1387399   -2.3267524
Al    6.6642470    4.7850684   -1.1512298
H     5.5638282    4.3936305    1.3117888
H     4.1696664    5.3155652    0.7075944
H     5.7378229    5.9881569    0.5269638
H     5.2643415    2.1570233   -2.2355415
H     6.8423472    2.8116317   -2.2983333
H     5.5720034    3.5254717   -3.3399085
C     6.5755059    6.3366595   -2.3794851
H     5.5481476    6.5700885   -2.7195760
H     6.9775239    7.2507361   -1.8967799
H     7.1879860    6.1649000   -3.2880741
C     8.3287100    4.2393386   -0.2337999
H     8.1980971    3.4096477    0.4859042
H     9.1048776    3.9235718   -0.9602592
H     8.7544917    5.0956542    0.3281001
C    -6.3646279    1.4936453    2.2677581
C    -7.3738432    1.4818805    0.1515771
C    -7.0180714    2.6810673    2.6057475
H    -5.6814547    0.9997922    2.9586209
C    -8.0431048    2.6731781    0.4193163
H    -7.4762319    0.9570185   -0.8010763
C    -7.8640462    3.2836686    1.6702965
H    -6.8390181    3.1271088    3.5869863
H    -8.6913581    3.1108644   -0.3439276
H    -8.3775317    4.2203620    1.9087569
N    -6.5496529    0.8943351    1.0605754
161
 16_6_minusAlMe2R_siteA
Al   -0.0076832   -1.7990354   -1.9661993
Al    3.1445646   -1.3889399   -0.7673106
Al   -0.8459597   -1.8239386    1.2177931
Al   -2.5675217    0.6190729    0.5044620
O    -1.2472535   -0.0625064    1.5786903
O    -1.2575092   -1.9291579   -0.6181809
O     1.5213169   -0.8762510   -1.4526108
O     1.0066042   -1.8335104    1.3232859
C     0.1765918   -3.3864791   -3.1118589
H     0.8347096   -3.1749239   -3.9771340
H     0.5930307   -4.2602405   -2.5770774
H    -0.8065831   -3.6971093   -3.5187477
C     4.4674833   -1.1440710   -2.2288752
H     4.1259845   -1.6912977   -3.1298397
H     4.4937901   -0.0730111   -2.5149747
H     5.5163012   -1.4401737   -2.0410902
C    -1.7594653   -3.1047208    2.4099529
H    -1.0479818   -3.6953457    3.0196567
H    -2.4177919   -2.5563620    3.1120495
H    -2.3949582   -3.8302170    1.8670699
Al   -0.5039645    1.4548740    2.2958409
O     0.6019082    2.0000791   -0.9587081
C    -0.5955392    1.8520502    4.2140723
H    -1.5454757    1.5214939    4.6710124
H     0.2304633    1.3378209    4.7413665
H    -0.4911489    2.9352337    4.4163813
Al    0.9916464    0.7218068   -2.2586227
O    -2.1804214    1.3153912   -1.1589211
C     2.0590864    1.4556656   -3.7405984
H     3.0320560    1.8774299   -3.4255149
H     2.2671422    0.6770381   -4.4991173
H     1.5074847    2.2725557   -4.2471140
H     2.5611661    0.2946338    4.4368071
C     2.3932698   -0.6667634    3.9177270
Al    2.0176653   -0.4201309    1.9947236
H     1.5496426   -1.1765807    4.4245082
H     3.2892202   -1.2936427    4.0891504
O     1.2269291    1.2459525    1.6776350
O     3.3772130   -0.3526402    0.7446574
Al    1.7423132    2.4865996    0.4233027
C     1.2883790    4.2901602    1.1325973
H     0.2321679    4.3863768    1.4574287
H     1.9018415    4.4864814    2.0359189
H     1.4654708    5.1180968    0.4192273
Al   -1.1006859    2.7355724   -0.7050612
O    -1.6278219    2.4501684    1.1069708
C    -1.2748449    4.4658654   -1.6183560
H    -0.6422222    4.4701960   -2.5278667
H    -2.3131683    4.6716952   -1.9325150
H    -0.9452064    5.3127264   -0.9871958
H    -2.8629244    1.0527430   -5.2561513
C    -2.3937070    1.6086668   -4.4201891
Al   -2.2217079    0.4836374   -2.8077235
H    -2.9754367    2.5368344   -4.2781443
H    -1.3807858    1.8979435   -4.7664490
O    -0.5309564   -0.2175706   -2.7838929
H    -4.8568131   -3.8317997   -1.6138787
C    -3.7924756   -3.8216757   -1.3134680
Al   -3.0876391   -2.0132582   -1.0049698
H    -3.2225697   -4.3240640   -2.1203252
H    -3.6990627   -4.4538227   -0.4094956
O    -3.5616508   -0.9616956    0.4014225
H     3.7082431   -3.5179205    3.0434383
C     2.7532864   -4.0538153    2.8777681
Al    1.8013750   -3.5460264    1.2053623
H     2.9791575   -5.1390557    2.9093385
H     2.1171875   -3.8478688    3.7624121
O     3.0744748   -3.1407315   -0.1572910
C     0.4562677   -4.8400010    0.4736623
H     0.8779610   -5.4945226   -0.3177362
H     0.0899628   -5.5114637    1.2761296
H    -0.4416833   -4.3757696    0.0203762
O     3.5185746    2.3632287   -0.0900535
Al    4.5569973    1.0925859    0.9224989
C     6.3490685    0.7017866    0.1530204
C     4.5876217    1.7721171    2.7969784
H     7.0570191    1.5398008    0.3107373
H     6.7677872   -0.1542057    0.7246777
H     6.3996435    0.4222855   -0.9142074
H     4.8979399    0.9906776    3.5188739
H     5.3504409    2.5762261    2.8737501
H     3.6378437    2.1986894    3.1743154
H    -6.5448272   -1.7107316    2.3956938
C    -6.2363520   -0.6489113    2.4398562
Al   -5.1491799   -0.1117755    0.8929973
H    -5.6687546   -0.5065918    3.3796485
H    -7.1601532   -0.0424272    2.5250229
O    -3.4902240   -0.8191306   -2.4048188
H    -5.6020551   -2.1744714   -3.8168062
C    -6.4626665   -1.6777279   -3.3163338
Al   -5.2660966   -0.2017788   -2.4494542
H    -7.0388486   -2.5680628   -2.9708003
H    -7.0735104   -1.2058656   -4.1085707
O    -5.9925308   -0.2591237   -0.7343038
C    -5.5348675    1.5466048   -3.3207582
H    -5.3085360    1.5622709   -4.4028775
H    -6.6091847    1.7980810   -3.2060077
H    -4.9644253    2.3673541   -2.8457378
Al    4.1853094    3.8067500   -1.0101535
C     2.8910243    4.7741889   -2.1464200
H     3.1810471    4.7271210   -3.2137332
H     1.8674067    4.3634571   -2.0727743
H     2.8347716    5.8457199   -1.8707047
Al   -3.4876890    3.0965701    1.6332163
C    -3.6294869    3.4344559    3.5800369
H    -3.5813714    2.5239466    4.2060846
H    -2.8649816    4.1402795    3.9611302
H    -4.6153996    3.9066348    3.7757049
C    -4.1144021    4.4975343    0.3762961
H    -5.1255002    4.8099761    0.7150554
H    -3.4925848    5.4141882    0.3701077
H    -4.2264990    4.1587508   -0.6711462
Al   -7.4737727   -1.2831842   -1.2255155
C    -9.0547528   -0.2312445   -1.7813796
H    -8.8000834    0.6638251   -2.3806401
H    -9.7639553   -0.8397574   -2.3783748
H    -9.6165887    0.1244654   -0.8930416
C    -7.6466040   -3.0078750   -0.2670294
H    -8.2011548   -3.7532654   -0.8738228
H    -6.6817462   -3.4688894    0.0175364
H    -8.2307437   -2.8728877    0.6660025
Al    4.3065970   -4.3516180   -0.7594953
C     4.4077856   -4.6532653   -2.7085873
H     3.4725472   -4.3434424   -3.2139629
H     5.2347741   -4.0891492   -3.1808075
H     4.5688049   -5.7232008   -2.9440843
C     3.9348677   -6.2581316    0.1326946
C     6.1097309   -3.6282714    0.1610899
Al    6.0236722   -5.7550754    0.6505609
H     5.8419305   -3.0517054    1.0648013
H     7.1925556   -3.8746187    0.2363630
H     6.1168947   -2.9142142   -0.6900730
H     3.9886709   -7.0318493   -0.6535727
H     2.8722307   -5.9275591    0.1763706
H     4.0289302   -6.7680054    1.1164957
C     7.0897343   -6.7886701   -0.6616982
H     8.1763037   -6.6335738   -0.5017439
H     6.9088378   -7.8779271   -0.5579300
H     6.8732840   -6.5222261   -1.7145083
C     6.3205593   -5.8380326    2.6017553
H     6.2150212   -6.8773730    2.9743830
H     7.3516922   -5.5181059    2.8555251
H     5.6253178   -5.2081548    3.1871293
O    -4.1035888    1.4080865    1.1291649
C     5.0068598    5.0243900    0.5502308
C     5.8203568    3.2068665   -2.2263073
Al    6.5779440    4.8747826   -0.9736879
H     5.3242490    4.4116047    1.4127094
H     3.9415004    5.2923254    0.7210516
H     5.4947073    6.0193190    0.6543822
H     5.3543343    2.1970764   -2.1906192
H     6.8948569    2.9351802   -2.1344859
H     5.6590573    3.6069223   -3.2428047
C     6.4932564    6.4288976   -2.1961314
H     5.4762486    6.6229521   -2.5880550
H     6.8322421    7.3547392   -1.6885855
H     7.1581908    6.2876518   -3.0722705
C     8.1924490    4.3703713    0.0467530
H     8.0391171    3.5345552    0.7546155
H     9.0218075    4.0796464   -0.6293552
H     8.5568888    5.2359503    0.6367260
172
 16_6_minusAlMe2R_siteB_py
Al   -0.3154227   -1.4114150   -1.8616761
Al    2.9487031   -1.3150939   -0.7991465
Al   -0.9373108   -1.5301599    1.3332052
Al   -2.7622474    0.8594311    0.9117060
O    -1.2915831    0.2262093    1.7879884
O    -1.4835025   -1.5044943   -0.4496237
O     1.3398687   -0.6766924   -1.4067391
O     0.9150392   -1.6471553    1.3740534
C    -0.2784913   -2.9455749   -3.0966575
H     0.2156391   -2.6676154   -4.0487864
H     0.2708561   -3.8098799   -2.6763760
H    -1.2981675   -3.3019847   -3.3422133
C     4.2268229   -1.1568404   -2.3129815
H     3.8248869   -1.6900159   -3.1973228
H     4.3076755   -0.0918623   -2.6106945
H     5.2616504   -1.5146036   -2.1562731
C    -1.8111928   -2.8413648    2.5282573
H    -1.0832222   -3.5210263    3.0131606
H    -2.3520300   -2.3151418    3.3389635
H    -2.5463563   -3.4809361    2.0032350
Al   -0.3529861    1.6437902    2.4962019
O     0.6330498    2.2183704   -0.7724255
C    -0.3656124    1.8093223    4.4537700
H    -1.3783557    1.6851185    4.8790868
H     0.2755074    1.0204711    4.8940324
H     0.0275969    2.7825102    4.8040637
Al    0.9295504    0.9977197   -2.1277949
O    -2.3105372    1.6362120   -0.7003274
C     1.9892210    1.6648135   -3.6481821
H     2.9991432    2.0286735   -3.3832269
H     2.1159977    0.8685694   -4.4069463
H     1.4647691    2.5088116   -4.1389676
H     2.7666603    0.2522099    4.4663749
C     2.5584801   -0.6826371    3.9142253
Al    2.0644710   -0.3352967    2.0339509
H     1.7435144   -1.2112907    4.4469133
H     3.4584078   -1.3216403    3.9978092
O     1.3416554    1.3645750    1.8021001
O     3.3453750   -0.3198939    0.7036674
Al    1.8707175    2.6159590    0.5546039
C     1.7127996    4.4541551    1.2901734
H     0.7050237    4.6608620    1.6973159
H     2.4247414    4.5814734    2.1313310
H     1.9211999    5.2538788    0.5521306
Al   -1.0432018    2.9702459   -0.4039967
O    -1.2312874    2.9201476    1.4436320
C    -1.1831079    4.6242833   -1.4675579
H    -0.6607613    4.4918146   -2.4360402
H    -2.2193254    4.9356048   -1.6847276
H    -0.6845749    5.4688875   -0.9518206
H    -3.1746453    1.7128924   -4.7651852
C    -2.8474582    2.2296055   -3.8391618
Al   -2.3845170    0.9348723   -2.4195286
H    -3.6451635    2.9418679   -3.5569556
H    -1.9602881    2.8319801   -4.1186280
O    -0.7026952    0.2616121   -2.5999635
H    -3.8847484   -3.8765122   -2.0828171
C    -3.6599857   -3.6403557   -1.0214083
Al   -3.3775479   -1.6917356   -0.7851346
H    -2.7768681   -4.2443665   -0.7430905
H    -4.5200358   -4.0047170   -0.4269194
O    -3.7849029   -0.6263251    0.7074174
H     3.4665826   -3.5775121    3.0434924
C     2.4785842   -4.0405065    2.8554584
Al    1.5682969   -3.4139844    1.1993198
H     2.6268003   -5.1394186    2.8576389
H     1.8518799   -3.8164344    3.7426396
O     2.8451290   -3.0625299   -0.1737594
C     0.1678632   -4.6007847    0.4019505
H     0.5781351   -5.2434734   -0.4056264
H    -0.2615443   -5.2808378    1.1637669
H    -0.6841190   -4.0616715   -0.0564900
O     3.5918864    2.3667101   -0.1189455
Al    4.6159274    1.0470358    0.8307316
C     6.3540533    0.5682286   -0.0125556
C     4.7709694    1.6968119    2.7115953
H     7.1150549    1.3598182    0.1392848
H     6.7399020   -0.3231253    0.5274246
H     6.3550681    0.3108700   -1.0867633
H     5.1090370    0.8949442    3.3982068
H     5.5516492    2.4860124    2.7588262
H     3.8550947    2.1325648    3.1561321
H    -5.5535898   -3.0521212    2.2952899
C    -6.3583874   -2.3804024    1.9363916
Al   -5.6369851   -0.8992101    0.8409218
H    -6.9223295   -2.0500596    2.8287580
H    -7.0424370   -3.0002271    1.3214405
O    -3.4994341   -0.5138098   -2.2705228
C    -6.6976321    0.8983791    1.0787787
H    -7.2844191    0.4404217    0.2469518
H    -7.4710156    1.0401722    1.8603379
H    -6.4301570    1.8910949    0.6649159
Al   -5.3375377   -0.3718419   -2.3844353
O    -5.6530021   -1.3321752   -0.9339558
C    -6.1987938    1.3391000   -2.8598643
H    -5.9699868    1.6894799   -3.8850721
H    -7.3014609    1.2433957   -2.7868163
H    -5.8998571    2.1542235   -2.1722734
Al    4.2806311    3.7794055   -1.0650614
C     2.9928346    4.8598667   -2.1032705
H     3.2144319    4.8224239   -3.1871798
H     1.9512398    4.5134313   -1.9733041
H     3.0244214    5.9247811   -1.7995889
Al   -2.8887580    3.6724830    2.1028703
C    -2.7166320    4.3129354    3.9758824
H    -2.8759655    3.5377539    4.7494401
H    -1.7156367    4.7509988    4.1660281
H    -3.4549936    5.1187258    4.1647700
C    -3.7136196    4.9087385    0.7800279
H    -4.6800564    5.2447221    1.2137168
H    -3.1252078    5.8262166    0.5828573
H    -3.9510171    4.4477237   -0.1981928
Al    4.0432617   -4.3033857   -0.7687283
C     4.1404126   -4.6453630   -2.7121941
H     3.2057810   -4.3397089   -3.2217861
H     4.9685696   -4.0938922   -3.1970123
H     4.2956781   -5.7205915   -2.9270367
C     3.6277504   -6.1978406    0.1399433
C     5.8625429   -3.6164875    0.1479404
Al    5.7214345   -5.7335845    0.6601372
H     5.5999013   -3.0198450    1.0399989
H     6.9391664   -3.8844675    0.2347858
H     5.8898981   -2.9161711   -0.7143863
H     3.6746696   -6.9860308   -0.6322477
H     2.5744273   -5.8349847    0.1539271
H     3.6866536   -6.6905431    1.1347890
C     6.7826866   -6.8053832   -0.6269816
H     7.8698160   -6.6660929   -0.4554556
H     6.5826483   -7.8899104   -0.5088331
H     6.5842339   -6.5515949   -1.6864205
C     6.0151931   -5.8089293    2.6127280
H     5.8964909   -6.8449743    2.9908368
H     7.0499127   -5.5001772    2.8661062
H     5.3267189   -5.1680643    3.1938174
Al   -5.2830578    1.4545312    2.8080896
C    -4.9234181   -0.0779730    4.0163269
H    -4.3973978   -0.9426672    3.5716791
H    -4.2650289    0.3098364    4.8235186
H    -5.8402393   -0.4592116    4.5065634
C    -6.3065089    3.0242300    3.4616710
H    -6.5214616    3.7757118    2.6764426
H    -7.2798712    2.7207816    3.8989212
H    -5.7502500    3.5467172    4.2658442
O    -3.7477509    1.9910949    1.9263372
C     5.3149214    4.9323625    0.4255380
C     5.7843549    3.0646434   -2.3915964
Al    6.7371047    4.6792318   -1.2163308
H     5.6323817    4.2882826    1.2647738
H     4.2934465    5.2970422    0.6675744
H     5.8997313    5.8768713    0.4995201
H     5.2622982    2.0872155   -2.2936675
H     6.8441359    2.7278845   -2.3873123
H     5.5614899    3.4592129   -3.3985486
C     6.6622530    6.2351035   -2.4400893
H     5.6352515    6.4897799   -2.7657517
H     7.0896440    7.1403310   -1.9627155
H     7.2581356    6.0513930   -3.3573644
C     8.4044620    4.0830843   -0.3366771
H     8.2567584    3.3055914    0.4361653
H     9.1280095    3.6782216   -1.0732998
H     8.9043130    4.9428564    0.1547012
C    -5.7807586   -1.3925476   -5.1627651
C    -6.4039008   -2.8851270   -3.4680100
C    -6.2035325   -2.2765983   -6.1547730
H    -5.3536741   -0.4143585   -5.4042992
C    -6.8519315   -3.8161080   -4.4082344
H    -6.4420595   -3.0450495   -2.3851862
C    -6.7521019   -3.5092473   -5.7715338
H    -6.1060818   -1.9975152   -7.2072231
H    -7.2713584   -4.7664885   -4.0679898
H    -7.0978797   -4.2203328   -6.5285252
N    -5.8791549   -1.6900470   -3.8426907
161
 16_6_minusAlMe2R_siteB
Al   -0.2522003   -1.4401277   -1.7726534
Al    3.0044507   -1.2808117   -0.7254421
Al   -0.8468967   -1.5189459    1.4903666
Al   -2.7883555    0.8970436    0.9809259
O    -1.3032703    0.2348793    1.8216968
O    -1.3754504   -1.6114804   -0.3071197
O     1.3742105   -0.6709891   -1.3206151
O     0.9901998   -1.6282268    1.5214101
C    -0.2831029   -2.9813066   -2.9910606
H     0.4156343   -2.8393237   -3.8381115
H    -0.0113744   -3.9260345   -2.4842639
H    -1.2943469   -3.1222229   -3.4220572
C     4.2529610   -1.0510860   -2.2524297
H     3.8582714   -1.5664656   -3.1503127
H     4.2938522    0.0244191   -2.5187314
H     5.3002817   -1.3745205   -2.1124227
C    -1.8020293   -2.7319255    2.7207231
H    -1.3149174   -3.7148680    2.8560081
H    -1.8672496   -2.2519918    3.7179591
H    -2.8451507   -2.9266290    2.4020246
Al   -0.3532031    1.6522189    2.5382197
O     0.6445793    2.2180018   -0.7098975
C    -0.3890124    1.7884192    4.4964472
H    -1.4090916    1.6615242    4.9029580
H     0.2424326    0.9901726    4.9342061
H     0.0029733    2.7540102    4.8676101
Al    0.9459430    0.9953689   -2.0555189
O    -2.3056926    1.6131567   -0.6494335
C     1.9643253    1.6623067   -3.6014012
H     2.9752815    2.0376173   -3.3573319
H     2.0826627    0.8664914   -4.3616541
H     1.4207122    2.5001933   -4.0817496
H     2.8118527    0.3408977    4.5668850
C     2.6427899   -0.6034631    4.0179399
Al    2.1369631   -0.2885954    2.1371137
H     1.8459271   -1.1611110    4.5485511
H     3.5657599   -1.2073290    4.1071553
O     1.3519677    1.3773537    1.8658821
O     3.3875464   -0.2860144    0.7792377
Al    1.8770018    2.6362278    0.6194173
C     1.6931595    4.4735255    1.3497246
H     0.6870821    4.6614575    1.7692286
H     2.4132668    4.6194045    2.1807327
H     1.8752931    5.2738662    0.6054795
Al   -1.0400549    2.9595247   -0.3681173
O    -1.2172084    2.9267886    1.4761116
C    -1.2103013    4.5735339   -1.4852207
H    -0.6981470    4.4143252   -2.4556415
H    -2.2538473    4.8631693   -1.6979121
H    -0.7163807    5.4427939   -1.0078567
H    -3.1591562    1.5081891   -4.7230283
C    -3.1451470    2.0084216   -3.7348947
Al   -2.3897644    0.8454888   -2.3320825
H    -4.1811869    2.3407598   -3.5156959
H    -2.5473707    2.9342669   -3.8475014
O    -0.6895822    0.2304127   -2.4990393
H    -5.0725242   -3.5066361   -0.9547250
C    -3.9808461   -3.5110719   -0.7728072
Al   -3.1956395   -1.7161449   -0.5975002
H    -3.5010474   -4.0582316   -1.6088085
H    -3.8114048   -4.1087047    0.1437075
O    -3.8784342   -0.5278019    0.6434429
H     3.6492157   -3.4427116    3.0711055
C     2.6850591   -3.9667060    2.9232024
Al    1.6806726   -3.3836759    1.3099951
H     2.9039780   -5.0534867    2.9062312
H     2.0831141   -3.7896100    3.8374867
O     2.8864334   -3.0351390   -0.1278274
C     0.2457378   -4.5933582    0.5992537
H     0.5733099   -5.1531982   -0.3016680
H    -0.0433955   -5.3509807    1.3555201
H    -0.6884166   -4.0802792    0.2987127
O     3.6011030    2.4048070   -0.0526144
Al    4.6498152    1.0957768    0.8855323
C     6.3837107    0.6251164    0.0316392
C     4.8092842    1.7490456    2.7644609
H     7.1527317    1.3989898    0.2273639
H     6.7535509   -0.2954211    0.5324229
H     6.3927479    0.4181874   -1.0531482
H     5.1605646    0.9547641    3.4528382
H     5.5846268    2.5441293    2.7987438
H     3.8956969    2.1827879    3.2157081
H    -5.8288581   -2.8133107    1.9338206
C    -6.5870543   -2.0944686    1.5662748
Al   -5.7837213   -0.5452307    0.6314013
H    -7.1943569   -1.7978328    2.4432403
H    -7.2546956   -2.6491397    0.8769018
O    -3.3929132   -0.7086225   -2.1668219
C    -6.6954267    1.2766389    1.1727034
H    -7.3359308    0.9268061    0.3300635
H    -7.4370032    1.3842433    1.9916280
H    -6.3949881    2.2894212    0.8382840
Al   -5.1683855   -0.6259898   -2.5928203
O    -6.0905437   -0.5480090   -1.1513389
C    -5.7611301   -0.6924011   -4.4558337
H    -4.9265269   -0.8903068   -5.1518475
H    -6.5245700   -1.4825967   -4.5879569
H    -6.2310770    0.2667386   -4.7461620
Al    4.2753724    3.8410071   -0.9819064
C     2.9719618    4.8878183   -2.0351746
H     3.1990925    4.8421559   -3.1176916
H     1.9350605    4.5270239   -1.9068366
H     2.9851175    5.9566183   -1.7441802
Al   -2.8507753    3.7148411    2.1671157
C    -2.5992694    4.4063194    4.0108159
H    -2.7412859    3.6563700    4.8114660
H    -1.5854949    4.8347433    4.1490138
H    -3.3190840    5.2277218    4.2027777
C    -3.6914236    4.9146833    0.8217149
H    -4.6482595    5.2693713    1.2614649
H    -3.1024472    5.8228640    0.5869871
H    -3.9502406    4.4263156   -0.1377941
Al    3.9134361   -4.3516759   -0.8809199
C     3.6432536   -4.7191543   -2.7974877
H     2.6054941   -5.0568202   -2.9906044
H     3.8187001   -3.8337181   -3.4356331
H     4.3195837   -5.5216380   -3.1522599
C     3.5437581   -6.2210757    0.0915737
C     5.9023252   -3.7756368   -0.3390153
Al    5.6921595   -5.8396712    0.3765756
H     5.8443284   -3.0862981    0.5224805
H     6.9474962   -4.1568127   -0.3799275
H     5.8711554   -3.1569454   -1.2609144
H     3.4324229   -6.9733520   -0.7100390
H     2.5264408   -5.8226827    0.3018348
H     3.7464590   -6.7715590    1.0373151
C     6.5429212   -7.0875926   -0.9052551
H     7.6484560   -7.0083013   -0.8667889
H     6.2952846   -8.1403986   -0.6597224
H     6.2401389   -6.9214886   -1.9572568
C     6.1847616   -5.7339384    2.2863042
H     6.0528064   -6.7143937    2.7874508
H     7.2552273   -5.4660908    2.3980873
H     5.5968009   -4.9928002    2.8586086
Al   -5.2764705    1.5341175    2.9066831
C    -5.0239844   -0.1181157    3.9758107
H    -4.5286055   -0.9622723    3.4620086
H    -4.3836516    0.1456779    4.8446960
H    -5.9788627   -0.4979569    4.3897340
C    -6.1263292    3.1261780    3.7350464
H    -6.2785581    3.9709255    3.0337999
H    -7.1222166    2.8724839    4.1536922
H    -5.5209135    3.5116445    4.5797858
O    -3.7081988    2.0296377    2.0384442
C     5.2622663    5.0021485    0.5285901
C     5.8042596    3.1749018   -2.3026216
Al    6.7194152    4.7875011   -1.0910042
H     5.5861000    4.3617637    1.3682025
H     4.2313960    5.3440938    0.7632229
H     5.8253048    5.9590373    0.6109997
H     5.3004294    2.1857098   -2.2312870
H     6.8705054    2.8591151   -2.2920453
H     5.5857631    3.5856064   -3.3040686
C     6.6423029    6.3568418   -2.2956314
H     5.6160310    6.6082308   -2.6261199
H     7.0586054    7.2585692   -1.8021910
H     7.2471514    6.1904387   -3.2101801
C     8.3713414    4.1962463   -0.1818127
H     8.2232250    3.3653873    0.5330347
H     9.1386583    3.8676299   -0.9117650
H     8.8173297    5.0391570    0.3845338
172
 16_6_minusAlMe2R_siteC1_py
Al   -0.1791480   -1.5555304   -1.8266450
Al    3.0528017   -1.3491473   -0.7658808
Al   -0.8436879   -1.5983292    1.3991923
Al   -2.7746384    0.7849478    0.8442435
O    -1.3130814    0.1551012    1.7435068
O    -1.3526503   -1.6568084   -0.4023136
O     1.4304729   -0.7496565   -1.3927822
O     0.9939402   -1.6822473    1.4554807
C    -0.1812834   -3.1379455   -2.9942507
H     0.4291954   -2.9608601   -3.9012679
H     0.2226519   -4.0342038   -2.4871222
H    -1.2067743   -3.3897572   -3.3314248
C     4.3525945   -1.1920760   -2.2567500
H     3.9375873   -1.6792592   -3.1611958
H     4.5003549   -0.1259035   -2.5219355
H     5.3577580   -1.6172974   -2.0794643
C    -1.7870206   -2.8531303    2.6012155
H    -1.1006716   -3.5917318    3.0582332
H    -2.2680827   -2.2968990    3.4294801
H    -2.5818989   -3.4313481    2.0908063
Al   -0.3754089    1.5926676    2.4321930
O     0.6398817    2.1308529   -0.8289465
C    -0.4100780    1.7726259    4.3882881
H    -1.4214552    1.6258743    4.8096480
H     0.2490728    1.0035758    4.8371788
H    -0.0423126    2.7571408    4.7339574
Al    0.9627886    0.8880381   -2.1579646
O    -2.2996893    1.5108546   -0.7785158
C     1.9941345    1.5450764   -3.6997226
H     3.0106509    1.9001512   -3.4474853
H     2.1052828    0.7444701   -4.4561890
H     1.4704977    2.3912248   -4.1871426
H     2.8302565    0.3420966    4.4733586
C     2.6200742   -0.6098988    3.9525465
Al    2.1256718   -0.3299568    2.0612555
H     1.8041639   -1.1181532    4.5038388
H     3.5182799   -1.2486550    4.0545779
O     1.3298552    1.3301144    1.7684659
O     3.3959238   -0.3158520    0.7276624
Al    1.8588533    2.5714468    0.5060132
C     1.6377145    4.4170920    1.2090926
H     0.6144759    4.6086795    1.5835125
H     2.3215363    4.5727583    2.0686296
H     1.8501972    5.2105677    0.4654634
Al   -1.0475433    2.8669976   -0.5006383
O    -1.2557683    2.8400674    1.3475864
C    -1.2189318    4.4911758   -1.6013775
H    -0.7215415    4.3295550   -2.5785298
H    -2.2616625    4.7910022   -1.8025633
H    -0.7110069    5.3529941   -1.1251704
H    -3.1535552    1.4254719   -4.8460287
C    -2.7140763    1.9645549   -3.9825133
Al   -2.3472194    0.7437971   -2.4758339
H    -3.3912414    2.8009667   -3.7333860
H    -1.7620418    2.4040513   -4.3420636
O    -0.6536529    0.0751743   -2.5867198
H    -3.9934904   -3.9634266   -1.9401977
C    -3.7285000   -3.7012661   -0.8970676
Al   -3.1666837   -1.8205468   -0.7635516
H    -2.9025010   -4.3717825   -0.5924778
H    -4.6037147   -3.9445565   -0.2677573
O    -3.8349503   -0.6843928    0.5603882
H     3.7169713   -3.6259704    2.9968883
C     2.6752027   -3.9955926    2.9161985
Al    1.7159209   -3.4363923    1.2573482
H     2.7078036   -5.1009702    3.0082197
H     2.1403562   -3.6318699    3.8165263
O     2.9123541   -3.0856810   -0.1548811
C     0.2759549   -4.6586884    0.5887872
H     0.6447224   -5.2701578   -0.2595722
H    -0.0480771   -5.3654314    1.3789433
H    -0.6406156   -4.1599684    0.2185240
O     3.5938424    2.3590487   -0.1383885
Al    4.6467218    1.0717635    0.8322808
C     6.3948134    0.6090066    0.0068477
C     4.7742246    1.7664419    2.7001248
H     7.1537576    1.3975231    0.1826523
H     6.7686187   -0.2926162    0.5378489
H     6.4112882    0.3659742   -1.0702250
H     5.1170660    0.9871137    3.4095953
H     5.5454676    2.5656565    2.7316246
H     3.8505315    2.2042232    3.1266411
H    -5.4601010   -3.0560897    2.2914160
C    -6.3027781   -2.4531107    1.9002491
Al   -5.6714488   -0.9257901    0.8099843
H    -6.9014248   -2.1357312    2.7754098
H    -6.9355215   -3.1410088    1.3037878
O    -3.4701660   -0.7144870   -2.2384392
C    -6.6937914    0.8557720    1.1251488
H    -7.3772384    0.4849589    0.3277986
H    -7.3924111    1.0026745    1.9747160
H    -6.3931313    1.8496757    0.7369440
H    -5.0987886   -1.8457097   -4.4487389
C    -6.0734401   -1.6651206   -3.9426699
Al   -5.2960153   -0.4199177   -2.4750692
H    -6.5087921   -2.6926948   -3.9696492
H    -6.6945015   -1.0576132   -4.6270613
O    -6.0041972   -1.2874770   -0.9916380
C    -5.8202675    1.4729900   -2.6824438
H    -5.6729923    1.8591771   -3.7087723
H    -6.9018964    1.5677953   -2.4557821
H    -5.2836418    2.1568113   -1.9962023
Al    4.2631859    3.7843660   -1.0820101
C     2.9637555    4.8049536   -2.1653977
H     3.2024494    4.7437562   -3.2446235
H     1.9289841    4.4364471   -2.0416053
H     2.9642070    5.8783444   -1.8914204
Al   -2.8997870    3.6149604    1.9994771
C    -2.7166711    4.2912452    3.8583355
H    -2.8526042    3.5310378    4.6507639
H    -1.7194760    4.7476327    4.0243387
H    -3.4639744    5.0900933    4.0402602
C    -3.7469039    4.8145065    0.6602706
H    -4.7095036    5.1575976    1.0967017
H    -3.1628859    5.7290620    0.4383051
H    -3.9927681    4.3331185   -0.3057377
Al   -7.2638556   -2.2589379   -1.9586238
C    -8.9516364   -1.2556145   -2.2308891
H    -8.8067657   -0.1748161   -2.4209870
H    -9.5329328   -1.6643784   -3.0821844
H    -9.6065731   -1.3425847   -1.3385358
C    -7.2891956   -4.2323494   -1.8212318
H    -8.0501119   -4.6477306   -2.5134844
H    -6.3260490   -4.7252197   -2.0459443
H    -7.5844773   -4.5551857   -0.8020339
Al    4.2336996   -4.2486033   -0.7646699
C     4.0279963   -4.7344199   -2.6858956
H     2.9739827   -4.7448171   -3.0317034
H     4.5611226   -4.0153727   -3.3381871
H     4.4584392   -5.7329526   -2.9105144
Al   -5.2319621    1.4169368    2.8432227
C    -4.8626691   -0.1527491    3.9955338
H    -4.3315734   -0.9978064    3.5205303
H    -4.2038578    0.2105139    4.8135531
H    -5.7752916   -0.5560420    4.4752934
C    -6.2249423    2.9846399    3.5376369
H    -6.4233440    3.7598619    2.7715987
H    -7.2058279    2.6845879    3.9599384
H    -5.6651944    3.4747781    4.3589940
O    -3.7502582    1.9162958    1.8676502
C     5.2257975    4.9769930    0.4210777
C     5.8161088    3.1137388   -2.3746661
Al    6.6958982    4.7563332   -1.1852744
H     5.5651147    4.3554250    1.2687135
H     4.1846989    5.2907068    0.6505835
H     5.7606343    5.9506296    0.4911216
H     5.3095756    2.1264652   -2.2917566
H     6.8809665    2.7952292   -2.3407976
H     5.6121750    3.5042567   -3.3871879
C     6.6104632    6.3105090   -2.4100039
H     5.5840676    6.5431034   -2.7536871
H     7.0088996    7.2239998   -1.9233148
H     7.2268004    6.1419781   -3.3165111
C     8.3496416    4.2063886   -0.2528926
H     8.2101119    3.3743457    0.4623377
H     9.1328887    3.8920031   -0.9722730
H     8.7702101    5.0605684    0.3161473
C     4.3666852   -6.4919391    1.2634356
C     2.8902623   -6.9434009   -0.4833100
C     4.1726557   -7.7628000    1.8086188
H     5.0426878   -5.7647911    1.7184971
C     2.6402209   -8.2266647    0.0047315
H     2.4212459   -6.5737740   -1.3985857
C     3.2928480   -8.6467988    1.1714417
H     4.7049076   -8.0453240    2.7206834
H     1.9454131   -8.8811989   -0.5280100
H     3.1191837   -9.6487755    1.5763333
C     6.0090878   -3.8851586    0.0617628
H     6.4801572   -2.9890316   -0.3885288
H     5.9586784   -3.6855142    1.1519772
H     6.7245968   -4.7201864   -0.0892657
N     3.7365291   -6.0808414    0.1346603
161
 16_6_minusAlMe2R_siteC1
Al   -0.2045295   -1.5489969   -1.8287949
Al    2.9415665   -1.3972268   -0.6567166
Al   -0.8610615   -1.5799784    1.4225300
Al   -2.7863202    0.7984300    0.8457197
O    -1.3202347    0.1800853    1.7448326
O    -1.3490367   -1.6447569   -0.3868029
O     1.4214816   -0.7469185   -1.4023315
O     0.9789121   -1.6714457    1.5238240
C    -0.1976556   -3.1373779   -2.9843027
H     0.4074448   -2.9670634   -3.8960629
H     0.2104224   -4.0277171   -2.4699639
H    -1.2227675   -3.3969425   -3.3157213
C     4.3386059   -1.6614995   -2.0972997
H     3.8821608   -2.0194427   -3.0399246
H     4.7452323   -0.6524885   -2.3093846
H     5.2730623   -2.2526612   -1.9345550
C    -1.8340866   -2.8153026    2.6172557
H    -1.1451822   -3.4341125    3.2241308
H    -2.4651198   -2.2434049    3.3246306
H    -2.4954251   -3.5168884    2.0735673
Al   -0.3892538    1.6169350    2.4381584
O     0.6353620    2.1358975   -0.8232746
C    -0.4269433    1.7958752    4.3933912
H    -1.4444240    1.6806496    4.8094049
H     0.2045309    1.0057515    4.8458335
H    -0.0300315    2.7680207    4.7419295
Al    0.9529085    0.9006160   -2.1544137
O    -2.3054971    1.5226240   -0.7768192
C     2.0565977    1.4995299   -3.6694226
H     3.1239668    1.6378276   -3.4096922
H     2.0167286    0.7504614   -4.4841512
H     1.6987805    2.4610050   -4.0851864
H     2.7610167    0.3812541    4.5328478
C     2.6508984   -0.5758542    3.9906119
Al    2.1116230   -0.3120950    2.1128855
H     1.8996101   -1.1849529    4.5304891
H     3.6142832   -1.1140601    4.0721244
O     1.3234909    1.3439609    1.7850313
O     3.3687107   -0.3103758    0.7476487
Al    1.8499789    2.5791116    0.5150655
C     1.6419431    4.4265054    1.2144762
H     0.6216378    4.6195216    1.5957108
H     2.3319066    4.5815395    2.0691232
H     1.8499728    5.2190809    0.4688218
Al   -1.0556610    2.8794825   -0.5017353
O    -1.2548940    2.8654451    1.3455096
C    -1.2120619    4.4943952   -1.6178063
H    -0.7085929    4.3249210   -2.5905383
H    -2.2526039    4.7952449   -1.8282408
H    -0.7058934    5.3586156   -1.1440919
H    -3.1567519    1.4274190   -4.8458988
C    -2.7223670    1.9691858   -3.9816666
Al   -2.3592606    0.7523921   -2.4718994
H    -3.4037555    2.8030341   -3.7358095
H    -1.7710368    2.4124217   -4.3385236
O    -0.6585103    0.0895818   -2.5834163
H    -3.9760405   -3.9711490   -1.9182091
C    -3.7145902   -3.7025387   -0.8759262
Al   -3.1682614   -1.8186652   -0.7479467
H    -2.8852140   -4.3661627   -0.5661989
H    -4.5893983   -3.9482627   -0.2470769
O    -3.8380683   -0.6748697    0.5679272
H     3.6516477   -3.3954650    3.1541309
C     2.7494227   -4.0142514    2.9851232
Al    1.6538654   -3.4687778    1.4211428
H     3.1013772   -5.0585796    2.8442297
H     2.1685783   -4.0088861    3.9293444
O     2.7824497   -3.1078472   -0.0407441
C     0.2399894   -4.7104303    0.7624365
H     0.7297319   -5.4798957    0.1277364
H    -0.2732027   -5.2520587    1.5801900
H    -0.5476836   -4.2510555    0.1340630
O     3.5839387    2.3569897   -0.1372069
Al    4.6392474    1.0684501    0.8203068
C     6.3422423    0.5558559   -0.0722101
C     4.8274736    1.7489964    2.6837662
H     7.1266401    1.3227168    0.0853069
H     6.7131928   -0.3607506    0.4342994
H     6.3234218    0.3279047   -1.1535251
H     5.1784689    0.9609144    3.3790750
H     5.6064814    2.5406878    2.7035482
H     3.9178994    2.1917661    3.1345501
H    -5.4659329   -3.0383945    2.3035306
C    -6.3084317   -2.4332947    1.9154152
Al   -5.6770384   -0.9169140    0.8119556
H    -6.8996551   -2.1083465    2.7926361
H    -6.9485445   -3.1217083    1.3275152
O    -3.4629736   -0.7168074   -2.2294849
C    -6.6991520    0.8678893    1.1005420
H    -7.3841577    0.4866763    0.3092638
H    -7.3989108    1.0273362    1.9472176
H    -6.3982765    1.8560394    0.6982478
H    -5.0817956   -1.8939709   -4.4442114
C    -6.0539678   -1.7053076   -3.9365592
Al   -5.2934055   -0.4424763   -2.4810182
H    -6.4884820   -2.7337807   -3.9431249
H    -6.6794353   -1.1112926   -4.6287669
O    -5.9931908   -1.3012259   -0.9882104
C    -5.8245326    1.4475860   -2.7013161
H    -5.6760969    1.8279084   -3.7296867
H    -6.9078638    1.5365862   -2.4803617
H    -5.2968190    2.1408185   -2.0174620
Al    4.2489738    3.7905973   -1.0787557
C     2.9520830    4.8096782   -2.1657770
H     3.1792534    4.7237123   -3.2459082
H     1.9109523    4.4664478   -2.0250171
H     2.9775304    5.8879678   -1.9127721
Al   -2.9066402    3.6391892    1.9874486
C    -2.7277596    4.3220382    3.8436852
H    -2.8837973    3.5673845    4.6377847
H    -1.7247884    4.7624673    4.0174439
H    -3.4634091    5.1336958    4.0157188
C    -3.7414251    4.8291062    0.6324295
H    -4.7046526    5.1796108    1.0612396
H    -3.1532985    5.7396328    0.4051172
H    -3.9854071    4.3399415   -0.3302090
Al   -7.2501790   -2.2928388   -1.9401114
C    -8.9381531   -1.2945944   -2.2254466
H    -8.7959108   -0.2148670   -2.4233194
H    -9.5165244   -1.7116158   -3.0746097
H    -9.5946097   -1.3767042   -1.3337481
C    -7.2639735   -4.2640857   -1.7874801
H    -8.0323966   -4.6870574   -2.4665588
H    -6.3021209   -4.7548705   -2.0216538
H    -7.5440616   -4.5809305   -0.7622140
Al    4.1756560   -3.9519993   -0.8743703
C     3.7112442   -5.0509054   -2.4443769
H     3.4370297   -6.0780281   -2.1256477
H     2.8508728   -4.6497565   -3.0125243
H     4.5645113   -5.1549579   -3.1434590
Al   -5.2529830    1.4580049    2.8266368
C    -4.9040838   -0.0946518    4.0064622
H    -4.3874524   -0.9566612    3.5460563
H    -4.2406295    0.2707312    4.8195514
H    -5.8240350   -0.4753118    4.4907936
C    -6.2482919    3.0425529    3.4770169
H    -6.4412526    3.7988674    2.6910575
H    -7.2321964    2.7527591    3.8993017
H    -5.6947673    3.5523758    4.2905528
O    -3.7565525    1.9392953    1.8609632
C     5.2094759    4.9771215    0.4265801
C     5.7955012    3.1238572   -2.3828283
Al    6.6929087    4.7439129   -1.1675072
H     5.5343226    4.3559567    1.2800396
H     4.1720852    5.3085341    0.6474683
H     5.7576761    5.9435672    0.4956348
H     5.2780495    2.1412471   -2.3203581
H     6.8581593    2.7978026   -2.3544741
H     5.5950476    3.5364706   -3.3871511
C     6.6354791    6.3039403   -2.3847260
H     5.6130033    6.5561975   -2.7263585
H     7.0496769    7.2076572   -1.8931857
H     7.2483799    6.1297743   -3.2923470
C     8.3249892    4.1531301   -0.2235972
H     8.1620967    3.3239051    0.4899960
H     9.1070777    3.8228936   -0.9368795
H     8.7596651    4.9968459    0.3502808
C     5.8209277   -4.1288064    0.2004606
H     6.0411130   -3.2198841    0.7924107
H     5.7123805   -4.9616977    0.9257873
H     6.7099729   -4.3579868   -0.4192084
172
 16_6_minusAlMe2R_siteC2_py
Al   -0.1874346   -1.6094368   -1.8005292
Al    3.0526887   -1.3472130   -0.7494807
Al   -0.8571396   -1.5743293    1.4191542
Al   -2.7820168    0.8055936    0.8151857
O    -1.3242128    0.1833997    1.7248070
O    -1.3643183   -1.6818112   -0.3788128
O     1.4331724   -0.7860294   -1.4104754
O     0.9840256   -1.6745228    1.4512569
C    -0.1592813   -3.2144825   -2.9365289
H     0.3938216   -3.0178105   -3.8757970
H     0.3187637   -4.0801324   -2.4413103
H    -1.1834683   -3.5295329   -3.2185087
C     4.3712327   -1.1674306   -2.2267337
H     3.9915848   -1.6621666   -3.1422180
H     4.4807546   -0.0918268   -2.4701948
H     5.3965767   -1.5419594   -2.0477148
C    -1.7805895   -2.7864874    2.6759575
H    -1.2583581   -3.7472932    2.8378391
H    -1.8680285   -2.2882716    3.6624621
H    -2.8119664   -3.0295521    2.3530110
Al   -0.3846711    1.6357603    2.3850354
O     0.6339420    2.0960058   -0.8873315
C    -0.4397503    1.8653412    4.3345799
H    -1.4638207    1.7794226    4.7417036
H     0.1728674    1.0762533    4.8136287
H    -0.0297462    2.8393842    4.6620753
Al    0.9347162    0.8361313   -2.1963132
O    -2.3075282    1.4932451   -0.8234845
C     1.8889137    1.4545814   -3.8120098
H     2.8109426    0.8739589   -4.0067781
H     1.2293987    1.3032178   -4.6897581
H     2.1481268    2.5298595   -3.7860366
H     2.6665865    0.3466950    4.5188418
C     2.5453298   -0.6039332    3.9682430
Al    2.1102416   -0.3117022    2.0646126
H     1.7449195   -1.1829819    4.4698846
H     3.4819375   -1.1789872    4.0982711
O     1.3135917    1.3314117    1.7292928
O     3.3965987   -0.3283024    0.7422510
Al    1.8387271    2.5726466    0.4576394
C     1.5308612    4.4108651    1.1532092
H     0.7683860    4.9836168    0.5917485
H     1.1963187    4.3796614    2.2095230
H     2.4555062    5.0221381    1.1413776
Al   -1.0468013    2.8552392   -0.5793369
O    -1.2535362    2.8607132    1.2679538
C    -1.2306947    4.4459680   -1.7289323
H    -0.5831248    4.3368801   -2.6216385
H    -2.2634787    4.6196774   -2.0789433
H    -0.9009241    5.3662503   -1.2085199
H    -3.1296454    1.3023846   -4.8972658
C    -2.7158034    1.8648592   -4.0361197
Al   -2.3641346    0.6805300   -2.4972114
H    -3.4089403    2.6962600   -3.8172291
H    -1.7628771    2.3119210   -4.3841125
O    -0.6744635   -0.0025217   -2.5921588
H    -3.8705768   -4.0592352   -1.8525107
C    -3.7305157   -3.7292051   -0.8039545
Al   -3.1844175   -1.8413409   -0.7302489
H    -2.9427165   -4.3700663   -0.3645276
H    -4.6717002   -3.9415499   -0.2671607
O    -3.8458131   -0.6693855    0.5653635
H     3.6526586   -3.4433090    3.0905801
C     2.6949784   -3.9760186    2.9309993
Al    1.6990568   -3.4230918    1.2996449
H     2.9224642   -5.0613836    2.9204685
H     2.0809388   -3.8019480    3.8377774
O     2.9260909   -3.0918136   -0.1221850
C     0.2910233   -4.6717399    0.6072879
H     0.6484809   -5.2827034   -0.2478688
H    -0.0264133   -5.3849123    1.3946288
H    -0.6294920   -4.1732512    0.2457570
O     3.5800664    2.3685230   -0.1226548
Al    4.6125287    1.1039539    0.8646297
C     6.3850918    0.6857644    0.0516298
C     4.6987045    1.7362847    2.7553245
H     7.1291387    1.4671126    0.3119676
H     6.7665357   -0.2532182    0.5066731
H     6.4202934    0.5462878   -1.0442284
H     5.0836893    0.9593000    3.4458798
H     5.4171567    2.5806546    2.8039280
H     3.7508024    2.1108832    3.1888438
H    -5.5916352   -3.2158200    2.0272800
C    -6.3435689   -2.4087264    1.9274284
Al   -5.6821075   -0.9020889    0.8271853
H    -6.6352412   -2.1098184    2.9508750
H    -7.2379747   -2.8684548    1.4576573
O    -3.4886232   -0.7694585   -2.2292912
C    -6.6972758    0.8836697    1.1189322
H    -7.3894468    0.5054058    0.3323875
H    -7.3874531    1.0442474    1.9728520
H    -6.3953486    1.8710741    0.7156158
H    -5.1206797   -1.9424298   -4.4205288
C    -6.0915067   -1.7562456   -3.9091566
Al   -5.3150043   -0.4778384   -2.4725683
H    -6.5219953   -2.7861839   -3.9099509
H    -6.7221405   -1.1663913   -4.6003896
O    -6.0180991   -1.3051156   -0.9658965
C    -5.8355682    1.4107366   -2.7250951
H    -5.6853142    1.7746783   -3.7591400
H    -6.9179860    1.5110783   -2.5040456
H    -5.3013113    2.1091327   -2.0517307
Al    4.3879229    3.9544397   -0.7099994
C     3.2137175    5.0254729   -1.9092178
H     3.8315154    5.6494036   -2.5886353
H     2.5428283    4.4207830   -2.5508069
H     2.5655236    5.7233948   -1.3452237
Al   -2.8932015    3.6642640    1.8961778
C    -2.7184818    4.4050669    3.7305589
H    -2.8654216    3.6736239    4.5477512
H    -1.7189871    4.8595804    3.8870523
H    -3.4616525    5.2145019    3.8797009
C    -3.7402487    4.8045641    0.5059949
H    -4.7158188    5.1421398    0.9176416
H    -3.1716050    5.7230746    0.2624250
H    -3.9636829    4.2883748   -0.4475090
Al   -7.2662878   -2.3221420   -1.8991897
C    -8.9689543   -1.3504470   -2.1902288
H    -8.8393785   -0.2719620   -2.4035864
H    -9.5469166   -1.7856610   -3.0305667
H    -9.6197679   -1.4271414   -1.2938983
C    -7.2481182   -4.2913957   -1.7113546
H    -8.0706244   -4.7351288   -2.3088067
H    -6.3056026   -4.7747847   -2.0276802
H    -7.4236538   -4.5935699   -0.6588257
Al    4.0906447   -4.3485892   -0.7558665
C     4.1337467   -4.6447124   -2.7091326
H     3.2218479   -4.2496693   -3.1970825
H     5.0000077   -4.1513763   -3.1904671
H     4.1961334   -5.7226791   -2.9532966
C     3.6605787   -6.2452300    0.1362674
C     5.9402557   -3.7123141    0.1339137
Al    5.7839727   -5.8426623    0.5853698
H     5.7083239   -3.1432017    1.0521107
H     7.0146015   -3.9981662    0.1851279
H     5.9559053   -2.9837884   -0.7047056
H     3.6448923   -7.0156646   -0.6550939
H     2.6202440   -5.8560678    0.2172267
H     3.7572641   -6.7668512    1.1135172
C     6.7680398   -6.8952901   -0.7761974
H     7.8642799   -6.7873721   -0.6457976
H     6.5455329   -7.9778903   -0.6836570
H     6.5328305   -6.6037789   -1.8182973
C     6.1428665   -5.9738232    2.5238270
H     5.9912441   -7.0109687    2.8867051
H     7.1984395   -5.7159268    2.7458507
H     5.5047315   -5.3141578    3.1408887
Al   -5.2143615    1.4775475    2.8226723
C    -4.8275440   -0.0684124    4.0009905
H    -4.3171009   -0.9334723    3.5390822
H    -4.1450112    0.3107524    4.7919872
H    -5.7323559   -0.4461404    4.5154701
C    -6.2110156    3.0539056    3.4910744
H    -6.4070441    3.8158269    2.7111548
H    -7.1932056    2.7603300    3.9147639
H    -5.6543781    3.5583916    4.3057883
O    -3.7460045    1.9604568    1.8215324
C     5.5262277    4.8182938    0.6756152
H     6.3164724    4.1650482    1.0983117
H     6.0239467    5.7334807    0.2913843
H     4.9076433    5.1401108    1.5371193
C     7.1226185    3.5380504   -1.9123279
C     5.4085467    2.6808635   -3.2382916
C     8.0831488    3.2089177   -2.8707709
H     7.3885589    4.0228207   -0.9700851
C     6.3105300    2.3137505   -4.2382946
H     4.3358752    2.4999953   -3.3417446
C     7.6731993    2.5834302   -4.0549804
H     9.1349654    3.4386068   -2.6812257
H     5.9405466    1.8262019   -5.1438740
H     8.4036656    2.3105984   -4.8230771
N     5.8026426    3.2819941   -2.0882096
161
 16_6_minusAlMe2R_siteC2
Al   -0.1990338   -1.6332811   -1.8114044
Al    3.0537139   -1.4010000   -0.7644998
Al   -0.8468703   -1.5926152    1.4144266
Al   -2.7836049    0.7680311    0.8031451
O    -1.3181367    0.1695931    1.7118991
O    -1.3690856   -1.6907852   -0.3806695
O     1.4211762   -0.8344535   -1.3930344
O     0.9939064   -1.6821741    1.4724207
C    -0.2125191   -3.2331065   -2.9529696
H     0.3785705   -3.0613051   -3.8736518
H     0.2048098   -4.1233794   -2.4468495
H    -1.2421660   -3.4946042   -3.2686687
C     4.3123201   -1.2521352   -2.2891864
H     3.9290371   -1.8403429   -3.1464122
H     4.3366124   -0.1970139   -2.6266875
H     5.3657862   -1.5449473   -2.1260926
C    -1.7820188   -2.7892305    2.6768399
H    -1.2496125   -3.7384827    2.8701130
H    -1.8975369   -2.2719838    3.6505399
H    -2.8025840   -3.0544773    2.3373702
Al   -0.3966608    1.6053574    2.4090408
O     0.6373559    2.0409795   -0.8674013
C    -0.4641107    1.8190302    4.3590821
H    -1.4861578    1.7064928    4.7646815
H     0.1656133    1.0388551    4.8309423
H    -0.0759323    2.7983944    4.6969938
Al    0.9666545    0.7924908   -2.1962886
O    -2.2976803    1.4783056   -0.8197301
C     2.0235175    1.4684858   -3.7077227
H     3.0108089    1.8652836   -3.4061662
H     2.1965101    0.6736380   -4.4583175
H     1.4863053    2.2925660   -4.2184499
H     2.7921026    0.3703112    4.4783105
C     2.6289430   -0.5924480    3.9599142
Al    2.1459494   -0.3367942    2.0647399
H     1.8249483   -1.1312947    4.4993003
H     3.5509889   -1.1912314    4.0819397
O     1.3234885    1.3233172    1.7853330
O     3.4035414   -0.3470081    0.7107813
Al    1.8291529    2.4783072    0.4653902
C     1.7191573    4.4286703    0.9787518
H     0.8340418    4.9288300    0.5440103
H     1.6292553    4.4880242    2.0823203
H     2.5598123    5.1397692    0.7602683
Al   -1.0345661    2.8253296   -0.5783424
O    -1.1749978    2.8784747    1.2766268
C    -1.1737244    4.4184158   -1.7310603
H    -0.5067337    4.3050703   -2.6086059
H    -2.1961945    4.5989820   -2.1066537
H    -0.8546106    5.3387752   -1.2038420
H    -3.1117105    1.3167161   -4.8954329
C    -2.6940787    1.8713976   -4.0310713
Al   -2.3459776    0.6716677   -2.5047728
H    -3.3834387    2.7041575   -3.8054614
H    -1.7392081    2.3149185   -4.3779997
O    -0.6570124   -0.0130682   -2.6018460
H    -3.8997568   -4.0655018   -1.8721583
C    -3.7363361   -3.7453052   -0.8242142
Al   -3.1874474   -1.8597695   -0.7425639
H    -2.9404574   -4.3912684   -0.4074653
H    -4.6662387   -3.9607645   -0.2689537
O    -3.8522691   -0.6919362    0.5577442
H     3.6337539   -3.4605377    3.1254035
C     2.6673697   -3.9793536    2.9740836
Al    1.6989421   -3.4414006    1.3233070
H     2.8751828   -5.0683368    2.9919700
H     2.0506428   -3.7704474    3.8715446
O     2.9346061   -3.1294883   -0.0910975
C     0.2790687   -4.6722850    0.6229289
H     0.6381156   -5.2830891   -0.2316057
H    -0.0479452   -5.3847633    1.4067670
H    -0.6367314   -4.1682594    0.2566050
O     3.5793628    2.3353121   -0.0412885
Al    4.7001720    1.0237758    0.7727177
C     6.3335670    0.7610960   -0.3309515
C     4.9935002    1.5519237    2.6727899
H     7.0966922    1.5129292   -0.0382522
H     6.7998201   -0.2292876   -0.1497818
H     6.1888934    0.8523244   -1.4239006
H     5.3478025    0.7087273    3.2993962
H     5.7914124    2.3224691    2.7115146
H     4.1138947    1.9843607    3.1896357
H    -5.6448320   -3.2039571    2.0175996
C    -6.3846642   -2.3868695    1.9085356
Al   -5.6939198   -0.8979152    0.8044170
H    -6.6783580   -2.0778925    2.9283864
H    -7.2824712   -2.8365290    1.4358274
O    -3.4759401   -0.7736247   -2.2347799
C    -6.6678440    0.9120333    1.0861488
H    -7.3599918    0.5506465    0.2913697
H    -7.3634846    1.0834528    1.9335678
H    -6.3454966    1.8948188    0.6868793
H    -5.1037817   -1.9444526   -4.4438487
C    -6.0737978   -1.7508326   -3.9337650
Al   -5.3016530   -0.4773677   -2.4942274
H    -6.5102931   -2.7782883   -3.9323416
H    -6.7000923   -1.1595065   -4.6275560
O    -6.0138345   -1.3025992   -0.9895774
C    -5.8122409    1.4145312   -2.7417770
H    -5.6568116    1.7807925   -3.7741794
H    -6.8951319    1.5187748   -2.5250036
H    -5.2778988    2.1092692   -2.0647366
Al    4.0583480    4.0736289   -0.3917969
C     3.4602221    4.7960815   -2.1240939
H     3.4306077    5.9033434   -2.1114459
H     4.1656356    4.5035435   -2.9289068
H     2.4606097    4.4313719   -2.4241671
Al   -2.8402151    3.6593141    1.8854271
C    -2.6736705    4.4106009    3.7155696
H    -2.8158597    3.6836429    4.5372952
H    -1.6779797    4.8744173    3.8700788
H    -3.4229571    5.2153273    3.8586998
C    -3.6760711    4.7890559    0.4803240
H    -4.6548337    5.1247924    0.8858629
H    -3.1097800    5.7089037    0.2368158
H    -3.8943685    4.2694913   -0.4724247
Al   -7.2657434   -2.3130106   -1.9281881
C    -8.9584226   -1.3279399   -2.2286623
H    -8.8206462   -0.2501966   -2.4404679
H    -9.5341336   -1.7586231   -3.0727762
H    -9.6151688   -1.4011914   -1.3364170
C    -7.2582031   -4.2811563   -1.7364779
H    -8.0836230   -4.7209478   -2.3325842
H    -6.3190728   -4.7712373   -2.0523415
H    -7.4352579   -4.5798587   -0.6832633
Al    4.0614513   -4.4203043   -0.7372075
C     3.9919519   -4.8061126   -2.6713608
H     2.9654221   -4.6740907   -3.0669546
H     4.6538235   -4.1459640   -3.2628702
H     4.2934170   -5.8499321   -2.8865256
C     3.6504667   -6.2826257    0.2349212
C     5.9631808   -3.7728423    0.0109933
Al    5.7783950   -5.8626771    0.6402862
H     5.8141424   -3.1377104    0.9028322
H     7.0285192   -4.0947253    0.0074398
H     5.9462778   -3.0997588   -0.8731377
H     3.6243092   -7.0715909   -0.5378912
H     2.6099005   -5.8974680    0.3272880
H     3.7714290   -6.7815097    1.2216264
C     6.7334700   -7.0360733   -0.6385731
H     7.8321118   -6.9424459   -0.5186151
H     6.4880291   -8.1036509   -0.4650177
H     6.5013239   -6.8176903   -1.6989933
C     6.1598550   -5.8253500    2.5777440
H     6.0346059   -6.8316693    3.0268419
H     7.2120400   -5.5279235    2.7634901
H     5.5144211   -5.1302344    3.1457735
Al   -5.1892815    1.4920770    2.7994868
C    -4.8319541   -0.0577737    3.9813325
H    -4.3354615   -0.9338745    3.5249992
H    -4.1480246    0.3104392    4.7761598
H    -5.7469376   -0.4172576    4.4908873
C    -6.1681817    3.0840187    3.4553027
H    -6.3479297    3.8473738    2.6729563
H    -7.1578376    2.8036369    3.8703185
H    -5.6128240    3.5820575    4.2747871
O    -3.6985604    1.9568129    1.8135737
C     5.4819967    4.8250690    0.7458238
H     6.4393056    4.2922043    0.5729865
H     5.6602513    5.8948360    0.5233363
H     5.2564983    4.7315118    1.8247398
165
 16_6_minusAlMeR_siteA_-
Al   -0.1920485   -1.5199731   -1.8086841
Al    3.0134367   -1.2774855   -0.6844025
Al   -0.8740732   -1.5119896    1.4100193
Al   -2.9039439    0.8250817    0.9229002
O    -1.3150521    0.2283361    1.6892503
O    -1.3327912   -1.6893804   -0.3877036
O     1.4134264   -0.6991968   -1.3442386
O     0.9814984   -1.6187346    1.5137664
C    -0.0768540   -3.0977382   -2.9848978
H     0.5220322   -2.8816371   -3.8917030
H     0.3863416   -3.9649300   -2.4753904
H    -1.0811371   -3.4229149   -3.3219686
C     4.3141949   -1.1438520   -2.1883110
H     3.9255200   -1.6979364   -3.0658341
H     4.3732086   -0.0829768   -2.5060222
H     5.3575153   -1.4735513   -2.0237234
C    -1.7975759   -2.7691104    2.6303605
H    -1.0928975   -3.3704151    3.2391733
H    -2.4371838   -2.2019766    3.3348354
H    -2.4550361   -3.4855643    2.1005169
Al   -0.4699249    1.6860126    2.4259555
O     0.6076931    2.2039527   -0.8159432
C    -0.4918867    1.7932122    4.3921526
H    -1.5184251    1.6833483    4.7879003
H     0.1238097    0.9811841    4.8286706
H    -0.0851707    2.7514133    4.7691284
Al    0.9216591    0.9428762   -2.1100301
O    -2.3337948    1.5177291   -0.7317532
C     1.9661666    1.5529653   -3.6707068
H     2.9718626    1.9481910   -3.4331910
H     2.1027239    0.7222284   -4.3903893
H     1.4237274    2.3618407   -4.2001352
H     2.7443522    0.4393384    4.5417129
C     2.6041553   -0.5176215    4.0058197
Al    2.0708358   -0.2319113    2.1230590
H     1.8296305   -1.0921143    4.5513111
H     3.5483992   -1.0888934    4.0946094
O     1.2955848    1.4153821    1.8165330
O     3.3786804   -0.2608994    0.8062077
Al    1.7747873    2.6569678    0.5465349
C     1.7143409    4.5269531    1.2170684
H     0.7180132    4.7534284    1.6376354
H     2.4524501    4.6651476    2.0341461
H     1.9149417    5.3002836    0.4477957
Al   -1.1249896    2.9102657   -0.4727302
O    -1.1219982    3.0405466    1.3552534
C    -1.2763235    4.4751010   -1.6719125
H    -0.7608624    4.2824776   -2.6344002
H    -2.3168295    4.7657369   -1.8991394
H    -0.7820018    5.3563279   -1.2149880
H    -3.1172609    1.3699210   -4.8238227
C    -2.7747077    1.9447684   -3.9394050
Al   -2.3851744    0.7510359   -2.4115298
H    -3.5372323    2.7160819   -3.7283420
H    -1.8492603    2.4722629   -4.2465817
O    -0.6701279    0.1068095   -2.5607634
H    -3.9171421   -3.9857136   -1.9470843
C    -3.6096731   -3.7465930   -0.9092244
Al   -3.1696531   -1.8325861   -0.7189221
H    -2.7280045   -4.3757765   -0.6810716
H    -4.4318562   -4.0678590   -0.2449635
O    -3.8480579   -0.7059314    0.5684641
H     3.6797043   -3.3850920    3.1362143
C     2.7116130   -3.9068486    3.0033661
Al    1.6872819   -3.3571644    1.3823253
H     2.9218286   -4.9962804    3.0067252
H     2.1181289   -3.7074977    3.9188096
O     2.9130914   -3.0283195   -0.0506180
C     0.3063511   -4.6385657    0.6997000
H     0.6930207   -5.3046205   -0.1008660
H    -0.0642337   -5.2979126    1.5100840
H    -0.5817439   -4.1419262    0.2642769
O     3.5317516    2.4060788   -0.1178068
Al    4.5852996    1.1621436    0.8822435
C     6.3464864    0.7048606    0.0624911
C     4.7399701    1.8859922    2.7373417
H     7.0888371    1.5161742    0.2054801
H     6.7470464   -0.1684635    0.6216297
H     6.3628797    0.4281601   -1.0069125
H     5.1251129    1.1268613    3.4476915
H     5.4807500    2.7145789    2.7430500
H     3.8080297    2.2921978    3.1755822
Al   -5.7365251   -0.8750100    0.7408742
O    -3.4421317   -0.7635922   -2.2353803
H    -4.8550948   -2.2706151   -4.3844853
C    -5.8667265   -2.1450830   -3.9372524
Al   -5.2705699   -0.6777706   -2.5679799
H    -6.1995904   -3.2092064   -3.8752615
H    -6.5104068   -1.6715234   -4.7020084
O    -5.9267422   -1.5041689   -1.0450767
C    -5.9745750    1.0947445   -3.0855631
H    -5.7263141    1.3681239   -4.1293926
H    -7.0804126    1.0706119   -3.0071739
H    -5.6241396    1.9193438   -2.4363970
Al    4.1610669    3.8127546   -1.0911637
C     2.9008893    4.8378610   -2.2125255
H     3.1413119    4.7390520   -3.2884795
H     1.8573267    4.5004052   -2.0778854
H     2.9323064    5.9174326   -1.9656365
Al   -2.9090621    3.6477280    2.0291717
C    -2.6884836    4.5326387    3.8110945
H    -2.4945134    3.8496801    4.6596033
H    -1.8706553    5.2849250    3.8023568
H    -3.6178540    5.0914207    4.0559205
C    -3.7075011    4.8756834    0.6549029
H    -4.6618484    5.2438920    1.0929628
H    -3.1047869    5.7774871    0.4225935
H    -3.9800988    4.3974181   -0.3067020
Al   -7.0840770   -2.6298788   -1.9355370
C    -8.8384699   -1.8110380   -2.3834222
H    -8.7838765   -0.7302101   -2.6142934
H    -9.3188265   -2.3146668   -3.2477435
H    -9.5390322   -1.9212172   -1.5287309
C    -7.0395862   -4.5837182   -1.5898188
H    -7.8627271   -5.0892305   -2.1359008
H    -6.0929482   -5.0852323   -1.8624930
H    -7.2035972   -4.7825779   -0.5104520
Al    4.0776269   -4.2658793   -0.6866383
C     4.1283064   -4.6296901   -2.6282906
H     3.1978198   -4.2874208   -3.1211503
H     4.9702458   -4.1136669   -3.1284343
H     4.2353483   -5.7114837   -2.8392773
C     3.6931354   -6.1733491    0.2378080
C     5.9396081   -3.6156239    0.1831136
Al    5.7963832   -5.7340691    0.6480296
H     5.7225519   -3.0504593    1.1073455
H     7.0210771   -3.8766240    0.1955450
H     5.9070520   -2.8846861   -0.6534211
H     3.7038591   -6.9773820   -0.5197693
H     2.6528350   -5.7718171    0.2446186
H     3.7333235   -6.6431569    1.2437142
C     6.8112832   -6.7926497   -0.6928271
H     7.9054466   -6.6656841   -0.5589724
H     6.6059420   -7.8780107   -0.5879740
H     6.5768095   -6.5187523   -1.7400095
C     6.1866026   -5.8596618    2.5844895
H     6.0679431   -6.9014202    2.9476990
H     7.2364215   -5.5712167    2.7975243
H     5.5345638   -5.2195264    3.2079256
O    -3.6125018    1.9906145    1.9960705
C     5.1990602    5.0502328    0.3343551
C     5.7153388    3.0946914   -2.4044264
Al    6.5918971    4.7706880   -1.3135936
H     5.6008219    4.4690249    1.1834169
H     4.1557569    5.3208616    0.6070099
H     5.6893772    6.0489373    0.3490391
H     5.1397092    2.1508802   -2.2708864
H     6.7547213    2.7034538   -2.3662501
H     5.5165968    3.4479296   -3.4317432
C     6.5006320    6.3025180   -2.5737881
H     5.4729058    6.5244776   -2.9207450
H     6.8983532    7.2288577   -2.1103009
H     7.1151145    6.1150895   -3.4785507
C     8.2968777    4.2785803   -0.4305357
H     8.2012290    3.4634637    0.3115061
H     9.0575992    3.9576440   -1.1716559
H     8.7248024    5.1546150    0.0991650
C    -6.1955476   -2.3668805    1.9832437
H    -6.0624338   -2.0531169    3.0395501
H    -7.2573651   -2.6796765    1.8850670
H    -5.5765021   -3.2751797    1.8409780
C    -6.6491256    0.8770801    0.9229886
H    -6.3332900    1.3945993    1.8489917
H    -6.4411334    1.5734977    0.0867379
H    -7.7510880    0.7425258    0.9659246
165
 16_6_minusAlMeR_siteB_-
Al   -0.3225319   -1.3907648   -1.7952553
Al    2.9481674   -1.2988802   -0.7156032
Al   -0.9252186   -1.4842368    1.4047017
Al   -2.7450498    0.8426737    0.8967041
O    -1.2596432    0.2907513    1.8158035
O    -1.4443925   -1.4943489   -0.3620551
O     1.3597087   -0.6597798   -1.3288520
O     0.9450847   -1.6045704    1.4770999
C    -0.2090147   -2.9316596   -3.0201115
H     0.5112548   -2.7330685   -3.8391139
H     0.1075891   -3.8626290   -2.5114141
H    -1.1926528   -3.1349615   -3.4866204
C     4.2482255   -1.1719116   -2.2209997
H     3.8318337   -1.6808832   -3.1129049
H     4.3592459   -0.1059782   -2.5061435
H     5.2743746   -1.5579080   -2.0695211
C    -1.7398764   -2.7330805    2.7087824
H    -0.9929980   -3.3888359    3.1995669
H    -2.2431288   -2.1576782    3.5109784
H    -2.5019628   -3.3931011    2.2538856
Al   -0.3441519    1.7181573    2.5018718
O     0.6866460    2.2514254   -0.7530012
C    -0.3402954    1.9176728    4.4603663
H    -1.3469711    1.7903915    4.8989009
H     0.3147668    1.1431028    4.9064015
H     0.0466894    2.9012118    4.7894296
Al    0.9662798    0.9976306   -2.0868400
O    -2.2650746    1.6272684   -0.6971795
C     2.0853915    1.6480724   -3.5778925
H     3.0887925    2.0084986   -3.2816478
H     2.2336172    0.8466970   -4.3275072
H     1.5824575    2.4914933   -4.0922356
H     2.8213296    0.3590540    4.5179325
C     2.6013078   -0.5857673    3.9872657
Al    2.0798036   -0.2780172    2.1038774
H     1.7886402   -1.0972745    4.5403243
H     3.4977136   -1.2298824    4.0727107
O     1.3752965    1.4237663    1.8500019
O     3.3745863   -0.2951648    0.7789140
Al    1.8965980    2.6508071    0.5826623
C     1.7746889    4.5022076    1.2996473
H     0.7611518    4.7116816    1.6904400
H     2.4768709    4.6302550    2.1491295
H     1.9919954    5.2984855    0.5597548
Al   -1.0205678    2.9688256   -0.4237454
O    -1.1685771    3.0059946    1.4311400
C    -1.1395149    4.6158206   -1.5067388
H    -0.6054884    4.4714681   -2.4672757
H    -2.1717457    4.9270622   -1.7427118
H    -0.6456837    5.4636903   -0.9905803
H    -3.1470024    1.7036326   -4.7468643
C    -2.8148911    2.2117967   -3.8191111
Al   -2.3756031    0.8852489   -2.4200323
H    -3.6193823    2.9108823   -3.5232160
H    -1.9292801    2.8220822   -4.0881180
O    -0.6487384    0.2782850   -2.5670494
H    -4.3135110   -4.0543220   -1.4905662
C    -3.4591742   -3.7219231   -0.8701959
Al   -3.4026762   -1.7360422   -0.7713202
H    -2.5381599   -4.1786855   -1.2802484
H    -3.6108296   -4.1658176    0.1361373
O    -3.7398788   -0.6519426    0.7838841
H     3.5788582   -3.4933910    3.0845248
C     2.5861807   -3.9665590    2.9494938
Al    1.5886521   -3.3659302    1.3279459
H     2.7447864   -5.0648837    2.9478401
H     2.0025447   -3.7440256    3.8659292
O     2.8372929   -3.0480904   -0.0881257
C     0.1781828   -4.5871292    0.6088794
H     0.5362201   -5.2070943   -0.2405942
H    -0.1804553   -5.2896071    1.3876483
H    -0.7167081   -4.0610756    0.2239879
O     3.6400720    2.3922150   -0.0631632
Al    4.6517308    1.0588789    0.8766034
C     6.3805665    0.5643792    0.0130979
C     4.8731018    1.7190465    2.7490793
H     7.1557025    1.3391933    0.1821500
H     6.7511609   -0.3461829    0.5319543
H     6.3749848    0.3304199   -1.0665442
H     5.2012535    0.9107345    3.4333330
H     5.6774757    2.4857560    2.7750234
H     3.9780818    2.1817347    3.2083449
H    -5.8299721   -3.0248004    2.1808241
C    -6.5245727   -2.2123880    1.8858514
Al   -5.5979654   -0.8821020    0.7483447
H    -6.9740165   -1.8106558    2.8129197
H    -7.3340256   -2.6894100    1.2953382
O    -3.3563224   -0.6247151   -2.2857806
C    -6.6118446    0.9912103    0.8686957
H    -7.0133899    0.4972388   -0.0501496
H    -7.5095696    1.1033834    1.5082128
H    -6.3370989    1.9868014    0.4666330
Al   -5.2448093   -0.7207415   -2.6515872
O    -5.4163503   -1.4263507   -0.9615511
Al    4.3151604    3.8086213   -0.9947517
C     3.0699742    4.8889528   -2.0807814
H     3.3060521    4.8168187   -3.1597767
H     2.0211473    4.5638722   -1.9549295
H     3.1187571    5.9604200   -1.8033757
Al   -2.8601623    3.7074689    2.0534802
C    -2.7332432    4.3562794    3.9343406
H    -2.8986652    3.5786036    4.7044795
H    -1.7450680    4.8131315    4.1483018
H    -3.4914531    5.1484746    4.1051399
C    -3.6514379    4.9836951    0.7435434
H    -4.6021982    5.3535745    1.1842044
H    -3.0270348    5.8787113    0.5501877
H    -3.9101181    4.5398059   -0.2368711
Al    3.9483345   -4.3120884   -0.7623269
C     3.9646827   -4.6517872   -2.7081830
H     3.0382713   -4.2744711   -3.1827749
H     4.8157280   -4.1566800   -3.2140133
H     4.0336273   -5.7337507   -2.9328720
C     3.5057545   -6.2170465    0.1443727
C     5.8422047   -3.7379640    0.0932013
Al    5.6217017   -5.8559371    0.5427054
H     5.6651065   -3.1831463    1.0320827
H     6.9135220   -4.0367514    0.0743458
H     5.8142401   -2.9895443   -0.7282480
H     3.4885085   -7.0185629   -0.6159122
H     2.4812958   -5.7755769    0.1438790
H     3.5205494   -6.6897351    1.1493819
C     6.5992786   -6.9387046   -0.8068394
H     7.6974187   -6.8419557   -0.6799687
H     6.3652469   -8.0183297   -0.7025597
H     6.3655607   -6.6569445   -1.8521555
C     6.0190098   -6.0047841    2.4766859
H     5.8715550   -7.0448947    2.8340823
H     7.0777426   -5.7484329    2.6867029
H     5.3884572   -5.3501550    3.1073133
Al   -5.3313199    1.5262740    2.6195334
C    -5.0549885    0.0905955    3.9704584
H    -4.5456446   -0.8253134    3.6177360
H    -4.4119656    0.5251742    4.7666588
H    -6.0002136   -0.2208440    4.4582329
C    -6.3561799    3.1382308    3.1949205
H    -6.5318980    3.8730931    2.3838881
H    -7.3520146    2.8572764    3.5977386
H    -5.8295933    3.6759730    4.0098292
O    -3.7085176    2.0352346    1.8711792
C     5.3257612    4.9769266    0.5134735
C     5.8729242    3.1275758   -2.3008075
Al    6.7691645    4.7248961   -1.0936234
H     5.6551064    4.3442296    1.3567295
H     4.2837122    5.2899734    0.7404245
H     5.8630977    5.9481367    0.5951427
H     5.3042294    2.1728529   -2.2346488
H     6.9152786    2.7433219   -2.2656590
H     5.6932659    3.5415244   -3.3085816
C     6.7558762    6.3064578   -2.2930557
H     5.7413738    6.5863098   -2.6372170
H     7.1881787    7.1954323   -1.7892182
H     7.3692194    6.1299672   -3.2005770
C     8.4237891    4.1351214   -0.1783139
H     8.2745226    3.2916817    0.5218082
H     9.1997683    3.8219624   -0.9065663
H     8.8602977    4.9715350    0.4055975
C    -6.0855255    1.0898780   -2.8559210
H    -5.9407763    1.5036495   -3.8750890
H    -7.1856698    1.0225699   -2.7062278
H    -5.7176471    1.8576976   -2.1449414
C    -5.5841834   -2.0316012   -4.1180672
H    -6.6639515   -2.2724381   -4.2186752
H    -5.2555557   -1.6445977   -5.1060302
H    -5.0554663   -2.9924267   -3.9553048
165
 16_6_minusAlMeR_siteC1_-
Al   -0.0676756   -1.5529564   -1.6768462
Al    3.1395051   -1.3231361   -0.6114070
Al   -0.8324210   -1.5669496    1.5230231
Al   -2.7697787    0.7974481    0.8648719
O    -1.3428774    0.2028931    1.8243895
O    -1.3108407   -1.5985173   -0.2948898
O     1.5088339   -0.6936233   -1.2583532
O     0.9832004   -1.6125917    1.6197036
C    -0.0916642   -3.1666070   -2.7961889
H     0.4733986   -3.0042907   -3.7343512
H     0.3670079   -4.0287016   -2.2779446
H    -1.1245946   -3.4577569   -3.0749485
C     4.4528984   -0.9932979   -2.0590356
H     4.0719480   -1.4384164   -2.9990588
H     4.5901321    0.0897264   -2.2561352
H     5.4508040   -1.4285753   -1.8711318
C    -1.8825392   -2.7512043    2.7117382
H    -1.2200993   -3.3960872    3.3201571
H    -2.4967682   -2.1528388    3.4123681
H    -2.5658315   -3.4295379    2.1643071
Al   -0.4092481    1.6467983    2.4901361
O     0.6721445    2.1696053   -0.7655757
C    -0.4980337    1.8912205    4.4397565
H    -1.5226578    1.7772088    4.8392585
H     0.1334696    1.1215622    4.9258071
H    -0.1175326    2.8777644    4.7664403
Al    1.0369391    0.8970648   -2.0671707
O    -2.2729054    1.5166515   -0.7556916
C     2.0304102    1.5779381   -3.6275529
H     3.0500073    1.9404384   -3.3992771
H     2.1339950    0.7764045   -4.3844065
H     1.4871741    2.4181743   -4.1045779
H     2.7022659    0.5285041    4.6129738
C     2.5645287   -0.4508634    4.1182046
Al    2.1136287   -0.2751948    2.2003360
H     1.7634388   -0.9919735    4.6602867
H     3.4930283   -1.0340953    4.2679112
O     1.3040255    1.3931416    1.8677045
O     3.4122761   -0.2475788    0.9000059
Al    1.8592427    2.6051795    0.6001509
C     1.6246180    4.4701596    1.2601139
H     0.5946736    4.6704970    1.6116910
H     2.2933211    4.6448346    2.1281864
H     1.8512090    5.2476817    0.5030687
Al   -1.0248110    2.8769394   -0.4735237
O    -1.2767289    2.8864844    1.3713922
C    -1.2047463    4.4908318   -1.5946727
H    -0.6818979    4.3262284   -2.5581295
H    -2.2474084    4.7710805   -1.8237133
H    -0.7211299    5.3662074   -1.1171537
H    -3.0312582    1.3520429   -4.8339810
C    -2.6152300    1.9079252   -3.9690775
Al   -2.2581169    0.7098437   -2.4364703
H    -3.3057644    2.7410768   -3.7457408
H    -1.6602012    2.3521629   -4.3150345
O    -0.5681430    0.0566024   -2.5029063
H    -3.9380331   -3.9576450   -1.8759328
C    -3.6794815   -3.6909427   -0.8323455
Al   -3.0910271   -1.8189439   -0.7042988
H    -2.8616173   -4.3658250   -0.5164056
H    -4.5614214   -3.9189265   -0.2063652
O    -3.8426262   -0.6630723    0.5675195
H     3.6960588   -3.2648566    3.1993920
C     2.7448765   -3.8209816    3.0823990
Al    1.7660621   -3.3921223    1.3977095
H     3.0048071   -4.8981058    3.1168334
H     2.1298787   -3.6103392    3.9817683
O     2.8778897   -3.0143573   -0.0372085
C     0.2327252   -4.5673585    0.8591803
H     0.6063322   -5.3131864    0.1300871
H    -0.1644890   -5.1355100    1.7245483
H    -0.6364821   -4.0758875    0.3771720
O     3.6049911    2.4101129   -0.0162102
Al    4.6439508    1.1372533    1.0127615
C     6.4420078    0.7331373    0.2659517
C     4.7030192    1.9225253    2.8535468
H     7.1644008    1.5536700    0.4528380
H     6.8239563   -0.1437050    0.8311745
H     6.5071289    0.4613652   -0.8018931
H     5.0405899    1.1836358    3.6075827
H     5.4544116    2.7416491    2.8707626
H     3.7558943    2.3546052    3.2327744
H    -5.5128649   -3.0155425    2.3001127
C    -6.3434218   -2.4148008    1.8809685
Al   -5.6730384   -0.9143282    0.7751626
H    -6.9576592   -2.0761500    2.7373268
H    -6.9681552   -3.1090586    1.2832882
O    -3.3995925   -0.7377475   -2.2033295
C    -6.7172117    0.8736112    1.0421924
H    -7.3613384    0.4742019    0.2264577
H    -7.4476657    1.0244345    1.8635443
H    -6.4201582    1.8653727    0.6453565
H    -4.9256134   -1.9393457   -4.3978233
C    -5.9344992   -1.7834437   -3.9536708
Al   -5.2104816   -0.4767072   -2.4931233
H    -6.3361995   -2.8233502   -3.9977443
H    -6.5288539   -1.1968658   -4.6788995
O    -5.9959340   -1.2922166   -1.0233909
C    -5.7743251    1.3906014   -2.8133261
H    -5.5778892    1.7398665   -3.8447332
H    -6.8682036    1.4693717   -2.6473146
H    -5.2880757    2.1116692   -2.1274580
Al    4.2758679    3.7945206   -0.9920680
C     3.0106757    4.8194741   -2.1132780
H     3.2697066    4.7484565   -3.1871565
H     1.9724928    4.4559089   -2.0051216
H     3.0128737    5.8945710   -1.8452725
Al   -2.9365580    3.6471858    1.9665271
C    -2.8277449    4.3632256    3.8202835
H    -2.9808088    3.6153882    4.6214787
H    -1.8421396    4.8345148    4.0125837
H    -3.5913678    5.1554327    3.9608077
C    -3.7709686    4.8394624    0.6075517
H    -4.7382656    5.1887675    1.0291733
H    -3.1815235    5.7503110    0.3833036
H    -4.0045462    4.3489266   -0.3569880
Al   -7.1858531   -2.3057692   -2.0269110
C    -8.8857032   -1.3437690   -2.3932357
H    -8.7520784   -0.2705503   -2.6305550
H    -9.4409475   -1.8010956   -3.2377562
H    -9.5609574   -1.3978368   -1.5130456
C    -7.2246852   -4.2741245   -1.8146159
H    -7.9058280   -4.7242299   -2.5665907
H    -6.2414640   -4.7690545   -1.9109041
H    -7.6287058   -4.5548597   -0.8200973
Al    4.0857289   -4.4443716   -0.6103315
C     4.0344298   -4.5209039   -2.6313695
H     3.0060842   -4.4452922   -3.0459613
H     4.6480426   -3.7565822   -3.1506275
H     4.4237934   -5.5084973   -2.9667524
Al   -5.2929934    1.4646222    2.7696673
C    -4.9751686   -0.0697841    3.9839254
H    -4.4520346   -0.9396841    3.5463779
H    -4.3252571    0.3052068    4.8035833
H    -5.9065945   -0.4398563    4.4553914
C    -6.3160050    3.0437336    3.4054940
H    -6.5018612    3.7990888    2.6165547
H    -7.3046542    2.7457819    3.8120769
H    -5.7787390    3.5584880    4.2269692
O    -3.7858439    1.9501908    1.8361861
C     5.2447576    5.0391812    0.4785873
C     5.8543523    3.1002023   -2.2539849
Al    6.6934967    4.7856880   -1.1316860
H     5.6148942    4.4479234    1.3350121
H     4.1907994    5.3054467    0.7113996
H     5.7348792    6.0370735    0.5227249
H     5.3088587    2.1342355   -2.1469787
H     6.9025750    2.7380860   -2.1802413
H     5.6832519    3.4538360   -3.2860444
C     6.5967566    6.3187521   -2.3901582
H     5.5709005    6.5268890   -2.7510083
H     6.9743650    7.2492239   -1.9180861
H     7.2267497    6.1427986   -3.2863798
C     8.3799495    4.3188519   -0.2063520
H     8.2779862    3.4940980    0.5235313
H     9.1655165    4.0187941   -0.9297854
H     8.7765334    5.1977245    0.3425938
C     5.8838046   -3.9539881    0.1758624
H     6.2607111   -2.9542993   -0.1296792
H     5.8765693   -3.9622367    1.2870964
H     6.6658300   -4.6825136   -0.1343363
C     3.3603248   -6.1732489    0.1593650
H     2.5018051   -6.5881770   -0.4098082
H     4.1746097   -6.9287826    0.0786061
H     3.0648006   -6.1690285    1.2286979
165
 16_6_minusAlMeR_siteC2_-
Al   -0.1257274   -1.5366218   -1.7316690
Al    3.0690128   -1.2947426   -0.5925859
Al   -0.9167984   -1.5675770    1.4667183
Al   -2.8227677    0.8405232    0.8392077
O    -1.4151266    0.1746470    1.7957317
O    -1.3591081   -1.6468167   -0.3519748
O     1.4601218   -0.7174691   -1.2680922
O     0.9130977   -1.6733901    1.5720287
C    -0.0752692   -3.1464740   -2.8667518
H     0.5144575   -2.9572555   -3.7852435
H     0.3773190   -4.0145705   -2.3514231
H    -1.0915383   -3.4536712   -3.1855453
C     4.3968237   -1.1283519   -2.0568702
H     3.9913965   -1.5653571   -2.9910473
H     4.5425620   -0.0466237   -2.2484820
H     5.4109001   -1.5454423   -1.9090673
C    -1.9090942   -2.8344640    2.6220131
H    -1.2443780   -3.5831364    3.0944132
H    -2.4155348   -2.2844077    3.4392396
H    -2.6893483   -3.4017694    2.0773732
Al   -0.4521677    1.6232751    2.4516512
O     0.5819526    2.1403994   -0.7649949
C    -0.5414290    1.8477980    4.4042796
H    -1.5687271    1.7500570    4.8012342
H     0.0754547    1.0637249    4.8858511
H    -0.1426777    2.8245122    4.7385634
Al    1.0080929    0.9188326   -2.0728227
O    -2.3340521    1.5322674   -0.7936048
C     2.0060422    1.5342185   -3.6448577
H     3.0105394    1.9214851   -3.4001502
H     2.1227464    0.7109205   -4.3766808
H     1.4563897    2.3538792   -4.1493599
H     2.5203176    0.3620405    4.6762872
C     2.3943665   -0.5894508    4.1276093
Al    2.0402895   -0.2983785    2.2015464
H     1.5742401   -1.1536773    4.6150482
H     3.3205640   -1.1772110    4.2803186
O     1.2343108    1.3246715    1.8089638
O     3.3879526   -0.4020542    0.9697472
Al    1.8558544    2.5865819    0.5487982
C     1.5614165    4.3905157    1.3189356
H     0.5064783    4.6290422    1.5569626
H     2.1306936    4.4723738    2.2671786
H     1.9371870    5.1824651    0.6452878
Al   -1.0756024    2.8943982   -0.4808739
O    -1.3999866    2.8221749    1.3583424
C    -1.2774555    4.5458614   -1.5348400
H    -0.6677426    4.4676289   -2.4563041
H    -2.3177422    4.7689222   -1.8305925
H    -0.8902563    5.4209433   -0.9770889
H    -3.0294772    1.3907989   -4.8827448
C    -2.6236642    1.9419852   -4.0099658
Al   -2.2886701    0.7440891   -2.4744797
H    -3.3141976    2.7761376   -3.7908978
H    -1.6628400    2.3857146   -4.3397502
O    -0.6054774    0.0642567   -2.5273876
H    -4.0058837   -3.9127611   -1.9600395
C    -3.7483557   -3.6611594   -0.9122132
Al   -3.1530121   -1.7891065   -0.7642771
H    -2.9357006   -4.3460161   -0.6031669
H    -4.6336903   -3.8952525   -0.2934446
O    -3.8831010   -0.6427203    0.5193874
H     3.6064945   -3.4408019    3.1829237
C     2.6493551   -3.9740654    3.0204256
Al    1.6540271   -3.4003711    1.3912079
H     2.8775885   -5.0598118    3.0013444
H     2.0352412   -3.8051189    3.9285328
O     2.8717118   -3.0741538   -0.0326955
C     0.2451539   -4.6612479    0.7102304
H     0.6196431   -5.3169600   -0.1041372
H    -0.1113150   -5.3330605    1.5171789
H    -0.6528647   -4.1639044    0.2942090
O     3.5079925    2.1891645   -0.0862228
Al    4.5526718    1.1107587    1.0376212
C     6.3804679    0.5846062    0.4502538
C     4.4852939    1.8525105    2.8990088
H     7.0830471    1.4368403    0.5471847
H     6.7564865   -0.2117966    1.1295764
H     6.4737165    0.2075248   -0.5841727
H     4.8835398    1.1449486    3.6548501
H     5.1536309    2.7389170    2.9090602
H     3.5021131    2.2036278    3.2704767
H    -5.5372065   -3.0701653    2.1674827
C    -6.3707062   -2.4491636    1.7849686
Al   -5.7150259   -0.9100951    0.7205970
H    -6.9666265   -2.1372968    2.6641622
H    -7.0116547   -3.1177929    1.1750108
O    -3.4349246   -0.7103343   -2.2642275
C    -6.7908088    0.8478884    1.0271983
H    -7.4332350    0.4693984    0.2004654
H    -7.5185122    0.9652770    1.8562935
H    -6.5014822    1.8542549    0.6629623
H    -4.9823533   -1.8186796   -4.4801778
C    -5.9906037   -1.6708008   -4.0315776
Al   -5.2422970   -0.4084197   -2.5397970
H    -6.3990871   -2.7060335   -4.1074462
H    -6.5804679   -1.0578199   -4.7384112
O    -6.0281764   -1.2564863   -1.0883920
C    -5.7871137    1.4699812   -2.8143458
H    -5.5976691    1.8392442   -3.8399690
H    -6.8783361    1.5561158   -2.6347076
H    -5.2848731    2.1693617   -2.1180342
Al    4.4459122    3.6197027   -1.0642464
C     2.9882408    4.7137546   -1.9619918
H     3.1861349    4.7829877   -3.0535099
H     1.9542486    4.3200025   -1.8706799
H     2.9559359    5.7571984   -1.5815394
Al   -3.0250984    3.6285769    1.9856040
C    -2.9024503    4.2997817    3.8544785
H    -3.0700288    3.5369529    4.6387137
H    -1.9083888    4.7477938    4.0567297
H    -3.6514327    5.1027321    4.0125413
C    -3.8650839    4.8450956    0.6546401
H    -4.8380450    5.1760957    1.0783919
H    -3.2816006    5.7650100    0.4543898
H    -4.0870824    4.3745639   -0.3224248
Al   -7.2312101   -2.2286472   -2.1163095
C    -8.9290103   -1.2492388   -2.4408465
H    -8.7921418   -0.1677153   -2.6340677
H    -9.4853290   -1.6697048   -3.3036654
H    -9.6046363   -1.3376453   -1.5638164
C    -7.2805333   -4.2035741   -1.9612386
H    -7.9978900   -4.6237173   -2.6965938
H    -6.3075010   -4.7036486   -2.1176150
H    -7.6421133   -4.5140591   -0.9595321
Al    4.0651712   -4.2765457   -0.6850116
C     4.1389566   -4.5903648   -2.6344750
H     3.2309073   -4.1987264   -3.1322672
H     5.0072466   -4.0898769   -3.1041499
H     4.2102278   -5.6689105   -2.8751139
C     3.6339094   -6.2183624    0.1719089
C     5.9018328   -3.6843583    0.2563703
Al    5.7333280   -5.8165830    0.6288976
H     5.6709723   -3.1579756    1.1999313
H     6.9803103   -3.9570276    0.2805111
H     5.9006530   -2.9118726   -0.5431074
H     3.6593053   -7.0100010   -0.5984380
H     2.6036159   -5.7933318    0.1364829
H     3.6215302   -6.7039471    1.1707543
C     6.7651963   -6.8363141   -0.7301034
H     7.8575730   -6.7156153   -0.5771927
H     6.5567276   -7.9240752   -0.6610950
H     6.5465199   -6.5303983   -1.7718666
C     6.0859601   -6.0268180    2.5662968
H     5.9309429   -7.0768297    2.8900924
H     7.1404447   -5.7775228    2.8041465
H     5.4447903   -5.3888867    3.2032888
Al   -5.3661700    1.4136826    2.7699755
C    -5.0123296   -0.1534148    3.9334480
H    -4.4677252   -0.9934524    3.4648933
H    -4.3672759    0.2128819    4.7610295
H    -5.9303571   -0.5631328    4.3979854
C    -6.4071266    2.9555005    3.4616581
H    -6.6095738    3.7313636    2.6971282
H    -7.3873570    2.6335970    3.8701840
H    -5.8659723    3.4525355    4.2915447
O    -3.8842621    1.9357285    1.8266268
C     5.6963229    2.7993984   -2.4224709
H     5.2118376    2.1761432   -3.2034118
H     6.1851414    3.6373733   -2.9699469
H     6.5178556    2.1939176   -1.9900300
C     5.4488564    4.6445379    0.3623016
H     6.2678200    4.0758558    0.8524777
H     5.9306584    5.5393497   -0.0915371
H     4.7940557    5.0249644    1.1743639
174
 16_6
Al   -0.1694177   -1.5569837   -1.8045432
Al    3.0612354   -1.3268863   -0.7268334
Al   -0.8473313   -1.5772248    1.4187552
Al   -2.7804666    0.7945407    0.8418693
O    -1.3178716    0.1756813    1.7486917
O    -1.3449179   -1.6531581   -0.3835919
O     1.4404414   -0.7475829   -1.3629409
O     0.9949265   -1.6558154    1.4834459
C    -0.1452204   -3.1442908   -2.9640695
H     0.4405947   -2.9510005   -3.8838583
H     0.2939628   -4.0288203   -2.4659864
H    -1.1684414   -3.4282771   -3.2809133
C     4.3447745   -1.1546309   -2.2328682
H     3.9573767   -1.7004441   -3.1157453
H     4.4021847   -0.0895885   -2.5359016
H     5.3868677   -1.4866427   -2.0702572
C    -1.7747199   -2.8335903    2.6296224
H    -1.0855881   -3.5747600    3.0781086
H    -2.2438915   -2.2773579    3.4646592
H    -2.5775921   -3.4090175    2.1289757
Al   -0.3900741    1.6194428    2.4370934
O     0.6396241    2.1394024   -0.8191668
C    -0.4341504    1.8063484    4.3916002
H    -1.4509573    1.6789070    4.8058796
H     0.2078218    1.0278186    4.8489508
H    -0.0522142    2.7859433    4.7359412
Al    0.9705843    0.8896431   -2.1384021
O    -2.2977832    1.5127660   -0.7818299
C     2.0082710    1.5418784   -3.6779471
H     3.0138808    1.9241358   -3.4219356
H     2.1433163    0.7343360   -4.4229691
H     1.4707131    2.3698006   -4.1814335
H     2.7529209    0.3849437    4.5204063
C     2.6024645   -0.5720800    3.9880285
Al    2.1192028   -0.2977167    2.0941407
H     1.8076768   -1.1298977    4.5214870
H     3.5327336   -1.1609141    4.1003910
O     1.3219760    1.3555437    1.7834810
O     3.4021852   -0.2999428    0.7672304
Al    1.8483263    2.5955451    0.5184032
C     1.6226197    4.4423894    1.2146458
H     0.5997061    4.6290768    1.5920448
H     2.3084613    4.6043339    2.0713287
H     1.8277016    5.2346276    0.4678856
Al   -1.0531616    2.8753511   -0.5059504
O    -1.2642278    2.8593311    1.3414442
C    -1.2187431    4.4918110   -1.6183992
H    -0.7102450    4.3273851   -2.5892927
H    -2.2608435    4.7848991   -1.8322434
H    -0.7208019    5.3590734   -1.1415950
H    -3.1266329    1.4041547   -4.8537681
C    -2.6930911    1.9480443   -3.9903330
Al   -2.3364308    0.7356945   -2.4750991
H    -3.3729250    2.7845984   -3.7492406
H    -1.7394206    2.3870736   -4.3461258
O    -0.6388268    0.0698298   -2.5715096
H    -3.9637818   -3.9789333   -1.9198708
C    -3.7093197   -3.7078747   -0.8764201
Al   -3.1602168   -1.8236026   -0.7525170
H    -2.8832762   -4.3727520   -0.5600376
H    -4.5890131   -3.9511590   -0.2534601
O    -3.8316884   -0.6810933    0.5642201
H     3.6596109   -3.4359604    3.1185905
C     2.6944932   -3.9566810    2.9647240
Al    1.7109422   -3.4059028    1.3258120
H     2.9065486   -5.0450590    2.9683157
H     2.0817780   -3.7619344    3.8681906
O     2.9424867   -3.0673000   -0.0892871
C     0.2994816   -4.6429241    0.6223207
H     0.6664224   -5.2657281   -0.2202060
H    -0.0408404   -5.3436431    1.4107753
H    -0.6088285   -4.1392399    0.2378272
O     3.5883718    2.3778390   -0.1146271
Al    4.6383982    1.1046516    0.8700243
C     6.3909645    0.6421355    0.0504322
C     4.7540670    1.8008512    2.7366825
H     7.1446422    1.4358930    0.2248802
H     6.7726399   -0.2542344    0.5849043
H     6.4117348    0.3988109   -1.0266548
H     5.1044591    1.0273687    3.4487998
H     5.5151778    2.6095581    2.7685754
H     3.8241387    2.2282586    3.1599201
H    -5.4725156   -3.0666246    2.2723321
C    -6.3100511   -2.4458444    1.8979729
Al   -5.6705105   -0.9248952    0.8046905
H    -6.8892416   -2.1227735    2.7839791
H    -6.9646032   -3.1191882    1.3081600
O    -3.4527331   -0.7254824   -2.2348836
C    -6.6961036    0.8575870    1.1031944
H    -7.3730200    0.4806216    0.3030085
H    -7.4013674    1.0065236    1.9469112
H    -6.3962054    1.8505083    0.7119877
H    -5.0723385   -1.8778824   -4.4533749
C    -6.0463551   -1.6936370   -3.9474653
Al   -5.2798278   -0.4389040   -2.4857318
H    -6.4809725   -2.7217749   -3.9649744
H    -6.6689592   -1.0928519   -4.6363997
O    -5.9856028   -1.3003178   -0.9974044
C    -5.8048212    1.4527897   -2.7031295
H    -5.6528520    1.8350505   -3.7302639
H    -6.8880613    1.5460608   -2.4835154
H    -5.2744642    2.1412531   -2.0166286
Al    4.2564842    3.8050781   -1.0608846
C     2.9540580    4.8140644   -2.1508931
H     3.1983314    4.7535314   -3.2288867
H     1.9211753    4.4389451   -2.0317691
H     2.9458261    5.8877112   -1.8781336
Al   -2.9166812    3.6320819    1.9809247
C    -2.7419232    4.3225033    3.8349394
H    -2.8851936    3.5686089    4.6320791
H    -1.7445713    4.7773917    4.0039815
H    -3.4882105    5.1245690    4.0063130
C    -3.7591908    4.8157658    0.6252292
H    -4.7263544    5.1576289    1.0524008
H    -3.1783134    5.7314231    0.3998536
H    -3.9967569    4.3254599   -0.3383923
Al   -7.2413576   -2.2848690   -1.9583356
C    -8.9297625   -1.2855833   -2.2384457
H    -8.7867936   -0.2053021   -2.4328728
H    -9.5089272   -1.6992261   -3.0887482
H    -9.5857657   -1.3701301   -1.3466553
C    -7.2562009   -4.2571588   -1.8136382
H    -8.0246546   -4.6772474   -2.4945133
H    -6.2943747   -4.7469122   -2.0504235
H    -7.5359367   -4.5788184   -0.7898040
Al    4.0969359   -4.3322764   -0.7334052
C     4.1091020   -4.6493732   -2.6829737
H     3.1743613   -4.2943527   -3.1585915
H     4.9473724   -4.1317127   -3.1874731
H     4.2061057   -5.7276256   -2.9148078
C     3.6801361   -6.2188893    0.1831183
C     5.9624858   -3.6839706    0.1113598
Al    5.8079196   -5.8051109    0.6120045
H     5.7598967   -3.1003661    1.0274195
H     7.0366780   -3.9740741    0.1343756
H     5.9575999   -2.9672112   -0.7377058
H     3.6610456   -6.9946760   -0.6029606
H     2.6378122   -5.8377196    0.2742936
H     3.7935742   -6.7336134    1.1623475
C     6.7785368   -6.8879523   -0.7340312
H     7.8759144   -6.7861381   -0.6089836
H     6.5480067   -7.9671173   -0.6234121
H     6.5421556   -6.6109176   -1.7797897
C     6.1742087   -5.8896597    2.5512971
H     6.0400399   -6.9212519    2.9358554
H     7.2256479   -5.6100450    2.7658234
H     5.5261773   -5.2279580    3.1555293
Al   -5.2451966    1.4272434    2.8270566
C    -4.8727453   -0.1370683    3.9856363
H    -4.3449893   -0.9865362    3.5146856
H    -4.2107919    0.2300076    4.7994079
H    -5.7844765   -0.5356142    4.4709646
C    -6.2439317    2.9958963    3.5099248
H    -6.4411615    3.7665545    2.7389841
H    -7.2257593    2.6959787    3.9299727
H    -5.6885340    3.4916685    4.3308295
O    -3.7586292    1.9286999    1.8573285
C     5.2086147    5.0040830    0.4416520
C     5.8143508    3.1350780   -2.3468089
Al    6.6855979    4.7879284   -1.1598233
H     5.5540711    4.3892005    1.2917888
H     4.1647418    5.3091573    0.6709860
H     5.7340248    5.9832510    0.5075912
H     5.3132502    2.1451538   -2.2639976
H     6.8813502    2.8241821   -2.3086704
H     5.6117184    3.5222258   -3.3608927
C     6.5934074    6.3355138   -2.3910720
H     5.5662908    6.5604044   -2.7376051
H     6.9852957    7.2532758   -1.9072439
H     7.2126178    6.1668628   -3.2955132
C     8.3376007    4.2442472   -0.2212891
H     8.2004150    3.4089796    0.4906894
H     9.1264338    3.9378274   -0.9380363
H     8.7498162    5.0990135    0.3528000
59
 AlMe2BHTpy
Al   -1.7428331    1.4714026    0.2956570
C    -1.7709679    2.3031108    2.1123065
O    -0.3233138    0.4471511   -0.1392191
C     1.0022262    0.1866735    0.0687354
C     3.7609960   -0.3763159    0.5268869
C     2.0097018    1.0520500   -0.4708178
C     1.3883146   -1.0055847    0.7673687
C     2.7578724   -1.2416983    0.9824776
C     3.3585275    0.7445278   -0.2101526
C     0.3559760   -2.0477772    1.2632351
C     1.6763344    2.2870636   -1.3454127
C     5.2229906   -0.6415315    0.8224174
H    -1.0336930    3.1290038    2.1732506
H    -2.7581345    2.7595251    2.3390330
H    -1.5245640    1.6142909    2.9455513
H     3.0643150   -2.1401801    1.5258358
H     5.4387898   -1.7245593    0.8582514
H     5.8775968   -0.1886177    0.0567349
H     5.5229422   -0.2174173    1.8014779
H     4.1382624    1.4028591   -0.6029013
C    -2.5680849    2.4572974   -1.2326699
H    -3.6186583    2.7279250   -0.9934779
H    -2.0428405    3.4064866   -1.4569983
H    -2.5944897    1.8860388   -2.1835094
C    -3.5795224   -0.7324735   -0.6402758
C    -4.6170635   -1.6667485   -0.6276572
C    -3.9204470   -0.2179937    1.6047694
C    -5.3311756   -1.8692929    0.5609536
H    -4.8569358   -2.2216922   -1.5386909
C    -4.9755390   -1.1292975    1.6959086
H    -3.5985979    0.3815790    2.4604787
H    -6.1519690   -2.5923705    0.6014025
H    -5.5027988   -1.2531414    2.6458612
N    -3.2301725   -0.0172876    0.4566517
H    -2.9970517   -0.5309461   -1.5436205
C    -0.5423654   -1.4261418    2.3608353
H    -1.0262558   -0.5031452    2.0096907
H    -1.3272832   -2.1425679    2.6730887
H     0.0626730   -1.1708968    3.2499157
C     1.0218841   -3.2937964    1.8949475
H     1.6843684   -3.8160677    1.1816902
H     1.6093460   -3.0418708    2.7961133
H     0.2308648   -4.0036654    2.2007611
C    -0.4877585   -2.5584199    0.0660404
H     0.1544887   -3.1219290   -0.6354829
H    -1.2874314   -3.2385224    0.4190890
H    -0.9405175   -1.7205261   -0.4834609
C     0.9802271    3.3770081   -0.4930441
H     0.7108957    4.2496404   -1.1175203
H     0.0538904    3.0153723   -0.0158224
H     1.6497127    3.7201534    0.3163635
C     2.9448950    2.9513769   -1.9365651
H     3.6115316    3.3568998   -1.1543246
H     3.5255490    2.2471308   -2.5588940
H     2.6372721    3.7956126   -2.5806818
C     0.7999661    1.8721882   -2.5568332
H     0.5219146    2.7651490   -3.1482180
H     1.3685656    1.1891635   -3.2145708
H    -0.1187319    1.3584729   -2.2395957
48
 AlMe2BHT
Al    0.4055928   -0.1554555    1.3215298
C     1.8412113    1.1821310    1.5412561
C     0.6595851   -2.0507678    0.8364624
H     1.4564061    2.1672380    1.8651710
H     2.3909281    1.3336405    0.5903547
H     2.5895876    0.8476169    2.2876672
H     1.4171243   -2.5418720    1.4791222
H    -0.2798664   -2.6296366    0.9100568
H     1.0266665   -2.1440369   -0.2062389
O    -1.3120956    0.2978526    1.4403149
C    -1.7794507    1.5333764    1.8341019
C    -2.6775283    4.0812145    2.6503491
C    -1.9423519    1.8001519    3.2241387
C    -2.1341694    2.4926435    0.8431929
C    -2.5685436    3.7550140    1.2900991
C    -2.3811635    3.0853704    3.5934591
C    -3.0973033    5.4695894    3.0893903
C    -1.7173505    0.7028357    4.2971961
C    -2.1029849    2.1573361   -0.6700818
C    -3.0410273    0.9547694   -0.9597617
C    -2.5997932    3.3454485   -1.5293705
C    -0.6678492    1.8352054   -1.1658797
C    -1.9588175    1.2445497    5.7275521
C    -0.2647849    0.1478055    4.2903344
C    -2.7174622   -0.4612318    4.0640442
H    -1.2517376    2.0520753    5.9913831
H    -1.8204447    0.4231994    6.4537713
H    -2.9865540    1.6286176    5.8502628
H    -2.5447766   -1.2674789    4.8026897
H    -3.7556755   -0.1035698    4.1848406
H    -2.6075367   -0.8787144    3.0505262
H    -0.1048920   -0.5934658    3.4751968
H     0.4852729    0.9527782    4.2075525
H    -0.0654058   -0.4143379    5.2215130
H    -2.5021391    3.3295525    4.6525959
H    -2.8355793    4.5215804    0.5571113
H    -3.6664610    5.4397158    4.0355995
H    -3.7274367    5.9602726    2.3268016
H    -2.2179810    6.1226286    3.2578237
H    -3.6313719    3.6381513   -1.2651275
H    -2.5981280    3.0471637   -2.5934505
H    -1.9496049    4.2334938   -1.4284183
H    -0.6580342    1.7544071   -2.2688896
H    -0.3020108    0.8617713   -0.7828250
H     0.0499087    2.6199415   -0.8694354
H    -3.0015078    0.6935281   -2.0347658
H    -4.0854025    1.2156537   -0.7099563
H    -2.7510608    0.0722470   -0.3682602
29
 AlMe2bipy+
Al   -0.1532455   -0.4310332    0.5744965
C    -1.5883012   -0.2619490   -0.7662021
C    -1.3381359   -3.7825889    3.8295477
C    -1.0170706   -1.4910790    3.1242568
C    -1.3773815   -2.4134435    4.1180142
C    -0.9394024   -4.2054554    2.5540213
C    -1.0144729   -0.0199882    3.3057726
C    -0.9286781    2.7511611    3.4131655
C    -1.3706000    0.6338174    4.4947577
C    -1.3272260    2.0318733    4.5482533
N    -0.6305491   -1.9142834    1.8822830
C    -0.5864937    2.0434840    2.2595852
N    -0.6276839    0.6914591    2.2033533
H    -0.2688740    2.5540890    1.3455953
H    -0.8812892    3.8427978    3.4152584
H    -1.6021758    2.5537161    5.4692730
H    -1.6788186    0.0613023    5.3722317
H    -1.6858157   -2.0707924    5.1080631
H    -1.6164353   -4.5119797    4.5955589
H    -0.8953223   -5.2649551    2.2904964
C    -0.5933059   -3.2394189    1.6076855
H    -0.2749124   -3.5135044    0.5975004
H    -1.5140553   -1.0561654   -1.5354033
H    -2.6018402   -0.3205191   -0.3256599
H    -1.5171053    0.7020029   -1.3083167
C     1.7997720   -0.4024106    0.3084932
H     2.1213509   -1.2056464   -0.3839778
H     2.1282764    0.5513371   -0.1504324
H     2.3667917   -0.5298278    1.2503293
31
 AlMe2py2_+
Al   -0.0088662    1.5231203   -0.0080602
C    -0.1885878    2.4184381    1.7422235
C    -3.7008051   -1.6079659   -0.3542274
C    -2.8741792   -1.3555026   -1.4584324
C    -3.4342496   -0.9519426    0.8552966
C     2.8910425   -1.2972627    1.4871258
C     3.4388363   -0.9329956   -0.8361386
C     3.7158692   -1.5632272    0.3847667
N    -1.5465149    0.1728014   -0.1438222
C     1.8218771   -0.4157342    1.3335356
N     1.5441931    0.1929926    0.1484727
H     1.1608452   -0.1645769    2.1677204
H     3.0741092   -1.7598370    2.4603933
H     4.5649735   -2.2469889    0.4778142
H     4.0592274   -1.1041543   -1.7196782
H    -3.0492974   -1.8382474   -2.4233379
H    -4.5432089   -2.3012395   -0.4372998
H    -4.0563449   -1.1119321    1.7397069
C    -2.3538552   -0.0720284    0.9240087
H    -2.1102253    0.4722695    1.8404670
H    -1.0938068    3.0578975    1.7698205
H    -0.2412884    1.7557317    2.6294723
H     0.6712457    3.0970312    1.9123807
C     0.1587672    2.3941009   -1.7715578
H    -0.7064646    3.0643929   -1.9472750
H     1.0595606    3.0390219   -1.8127660
H     0.2113103    1.7189819   -2.6493996
C     2.3498723   -0.0648786   -0.9176205
C    -1.8138422   -0.4613427   -1.3178387
H    -1.1523244   -0.2196580   -2.1544311
H     2.0981313    0.4597345   -1.8433196
9
 AlMe2_+
Al   -0.0000017   -0.0018418   -0.0001385
C     1.9361423   -0.0019950    0.0001595
C    -1.9361469   -0.0020416    0.0007817
H     2.3131528   -0.7883026   -0.6810441
H     2.3115878   -0.1992851    1.0222811
H     2.3130345    0.9814971   -0.3392151
H    -2.3123430   -0.2000665    1.0224344
H    -2.3122857   -0.7881897   -0.6811718
H    -2.3131401    0.9812251   -0.3390872
24
 AlMe3py
Al   -0.3665315   -0.4919017    1.0128218
C    -1.8001726   -1.2663873   -0.1628462
C    -3.1170768    2.8561234    1.7420342
C    -1.1002702    3.3263925    2.9779443
C    -2.3952298    3.7019107    2.5935580
C    -2.5224202    1.6688217    1.3048379
N    -1.2719110    1.3035964    1.6738991
H    -3.0376046    0.9703801    0.6393180
H    -4.1302261    3.1065781    1.4152341
H    -2.8334736    4.6386989    2.9522537
H    -0.4984910    3.9544118    3.6407800
H    -1.4528774   -2.2322038   -0.5884299
H    -2.7476910   -1.4993885    0.3685116
H    -2.0604099   -0.6323764   -1.0372209
C    -0.5770903    2.1244213    2.4982649
H     0.4278276    1.7837591    2.7658526
C    -0.0495562   -1.4005001    2.7765464
H    -0.9874853   -1.6162636    3.3295216
H     0.4553052   -2.3789539    2.6287134
H     0.6048696   -0.8235784    3.4643158
C     1.2568629    0.2524019    0.0907386
H     1.8824468   -0.5659212   -0.3254571
H     1.0053252    0.9145519   -0.7639266
H     1.9258803    0.8324272    0.7617348
13
 AlMe3
Al   -0.0022443    0.0007130    0.9958167
C    -1.7054108    0.1540458    2.0061208
C     1.7120302   -0.1998753    1.9791636
C    -0.0092361    0.0468813   -0.9901281
H     1.9466066    0.7283415    2.5430566
H     2.5814458   -0.4150626    1.3289922
H     1.6525690   -1.0051347    2.7404506
H    -2.3823565    0.9182161    1.5734774
H    -1.5680854    0.3884618    3.0792661
H    -2.2631540   -0.8064288    1.9569908
H     0.5239105    0.9490906   -1.3594233
H     0.5361035   -0.8192430   -1.4190895
H    -1.0221785    0.0609944   -1.4356939
64
 AlMeBHTbipy+
Al   -0.4619352   -0.2491307    0.8294330
C    -1.6629757   -0.7231988   -0.6504669
O     1.2131083    0.2166501    0.7541328
C     2.2518560    1.1270221    0.7714778
C     4.3789589    2.9942919    0.8690370
C     3.2717321    0.9776265    1.7606520
C     2.3237909    2.1580667   -0.2155119
C     3.3918178    3.0694582   -0.1241782
C     4.3049470    1.9313995    1.7800060
C     1.3170261    2.2846917   -1.3865299
C     3.2941095   -0.1875890    2.7811383
C     5.4833422    4.0258214    0.9523083
C    -1.0941739   -3.9390394    3.8448206
C    -1.2839964   -1.6074281    3.2325107
C    -1.5531939   -2.6486046    4.1330839
C    -0.3775427   -4.1658090    2.6615296
C    -1.7006027   -0.2003567    3.4281091
C    -2.3570522    2.4890757    3.6052139
C    -2.3342500    0.2798685    4.5831022
C    -2.6661793    1.6363430    4.6738727
N    -0.5892734   -1.8410079    2.0787051
C    -1.7280271    1.9545288    2.4805231
N    -1.4068644    0.6405609    2.3855494
H    -1.4609670    2.5757827    1.6223333
H    -2.5953383    3.5549535    3.6359213
H    -3.1566470    2.0225178    5.5719115
H    -2.5586841   -0.3958523    5.4110624
H    -2.1175247   -2.4591863    5.0486342
H    -1.2968831   -4.7600501    4.5384533
H    -0.0009354   -5.1580580    2.4020670
C    -0.1501336   -3.0904779    1.8007386
H     0.3969226   -3.2115756    0.8617266
H    -1.2080992   -1.5123508   -1.2821081
H    -2.6182609   -1.1279989   -0.2615065
H    -1.9029281    0.1221366   -1.3192795
H     3.4703733    3.8712377   -0.8624198
H     5.1530573    4.9155207    1.5234001
H     6.3752055    3.6211887    1.4601305
H     5.7854664    4.3758318   -0.0500570
H     5.0935122    1.8460195    2.5315371
C    -0.0932045    2.6352350   -0.8524211
H    -0.8254542    2.7018786   -1.6773007
H    -0.4743825    1.8661791   -0.1488167
H    -0.0787507    3.6010099   -0.3154500
C     1.2932787    0.9777372   -2.2237365
H     0.5425185    1.0551322   -3.0318165
H     2.2806303    0.8141358   -2.6899531
H     1.0619182    0.0914167   -1.6124293
C     1.6898187    3.4248979   -2.3660848
H     1.6782235    4.4163495   -1.8798204
H     2.6854046    3.2664533   -2.8150392
H     0.9518494    3.4471498   -3.1878368
C     3.3155193   -1.5493443    2.0377141
H     3.2898446   -2.3816954    2.7668697
H     2.4664620   -1.6506872    1.3447588
H     4.2444783   -1.6453688    1.4479395
C     2.0734346   -0.0830854    3.7297190
H     2.1332034    0.8413233    4.3321026
H     1.1288818   -0.0597725    3.1645041
H     2.0490757   -0.9441334    4.4247171
C     4.5531491   -0.1610414    3.6808831
H     5.4827689   -0.2448137    3.0913718
H     4.6090120    0.7550275    4.2950533
H     4.5164836   -1.0228185    4.3715755
66
 AlMeBHTpy2_+
Al   -0.5101365   -0.0680091    1.1395277
C    -1.6918237   -0.2629746   -0.4270404
O     1.1710097    0.3191177    1.3549111
C     2.3332530    1.0720497    1.3010685
C     4.6942952    2.6401847    1.3346921
C     3.3610436    0.7754163    2.2503521
C     2.5097759    2.0923471    0.3192221
C     3.6931945    2.8552132    0.3808093
C     4.5106907    1.5850567    2.2401427
C     1.5054729    2.3578622   -0.8302411
C     3.2787182   -0.4116147    3.2446162
C     5.9392046    3.5006813    1.3814075
C    -0.8544704   -4.5035433    3.0680968
C    -0.9334700   -3.3890495    3.9141798
C    -0.6824001   -4.2968838    1.6924763
C    -3.5176038    1.7770909    3.5837869
C    -1.4154635    2.8094482    4.1822352
C    -2.8046356    2.7164921    4.3438560
N    -0.6716373   -1.9049163    2.0291208
C    -2.8203837    0.9640152    2.6919738
N    -1.4691561    1.0450267    2.5412550
H    -3.3309304    0.2271968    2.0647318
H    -4.6024832    1.6768330    3.6726540
H    -3.3270574    3.3711569    5.0480986
H    -0.8231065    3.5328081    4.7484160
H    -1.0658192   -3.5012565    4.9934323
H    -0.9259813   -5.5170176    3.4741013
H    -0.6140676   -5.1340111    0.9931627
C    -0.5991788   -2.9908224    1.2110917
H    -0.4754848   -2.7816322    0.1444820
H    -1.2191355   -0.8255582   -1.2549998
H    -2.6245208   -0.8036442   -0.1654998
H    -1.9852675    0.7167761   -0.8470630
H     3.8500962    3.6500007   -0.3522594
H     5.9262303    4.1765333    2.2578811
H     6.8519812    2.8834732    1.4618456
H     6.0283170    4.1271475    0.4780806
H     5.3069314    1.3843192    2.9611312
C    -0.7787283    1.9627350    3.2741347
C    -0.8345114   -2.1119072    3.3624765
H    -0.8817035   -1.2175713    3.9881484
H     0.3003845    1.9940900    3.0992467
C     0.1511059    2.8644810   -0.2759512
H    -0.3250487    2.1550577    0.4278685
H     0.2895543    3.8126815    0.2736316
H    -0.5685262    3.0401906   -1.0960083
C     1.3416157    1.0720445   -1.6832834
H     1.0727491    0.1932563   -1.0742302
H     0.5661439    1.2137775   -2.4586248
H     2.2940697    0.8380364   -2.1902904
C     1.9934592    3.4605419   -1.8023192
H     2.1035438    4.4394937   -1.3034687
H     2.9564102    3.1957506   -2.2714062
H     1.2492268    3.5789301   -2.6101246
C     3.1049407   -1.7428203    2.4661405
H     3.9874711   -1.9282895    1.8286083
H     3.0142087   -2.5883678    3.1744135
H     2.2145876   -1.7230064    1.8192299
C     2.1152455   -0.2049569    4.2463467
H     2.0580376   -1.0560897    4.9510774
H     2.2715523    0.7150938    4.8388897
H     1.1505175   -0.1204674    3.7215029
C     4.5650894   -0.5595647    4.0925142
H     5.4564917   -0.7286924    3.4637066
H     4.7495402    0.3229714    4.7304393
H     4.4553129   -1.4342642    4.7587025
44
 AlMeBHT+
Al   -2.2238457   -1.3586861   -0.0000311
C    -3.6921363   -2.6177697    0.0002459
H    -3.6310765   -3.2625396   -0.8960008
H    -4.6716323   -2.1075047    0.0010961
H    -3.6299707   -3.2632811    0.8958865
O    -0.5025298   -1.2878717    0.0000991
C     0.2384416   -0.1013320   -0.0002437
C     1.7216856    2.2886309   -0.0000311
C     1.6539158   -0.1914942    0.0000608
C    -0.4426538    1.1445392   -0.0003108
C     0.3213994    2.3274653   -0.0002180
C     2.3513848    1.0295522   -0.0001316
C     2.5442212    3.5590561    0.0000685
H     3.2017716    3.6050661   -0.8869296
H     1.9034397    4.4559805   -0.0032413
H     3.1966829    3.6081312    0.8906942
H     3.4437563    1.0059818   -0.0000575
H    -0.1751644    3.3015000   -0.0002002
C    -1.9846960    1.1965083   -0.0000390
C    -2.5627166    0.5480350   -1.3267502
C    -2.5622074    0.5481016    1.3269378
C    -2.5670908    2.6308500    0.0000893
H    -2.3500833    1.2411327   -2.1579565
H    -2.0423420   -0.3703557   -1.7253974
H    -3.6580772    0.3881139   -1.3044717
H    -2.3491055    1.2411854    2.1580345
H    -3.6575923    0.3883136    1.3051241
H    -2.0417857   -0.3703508    1.7254041
H    -3.6704642    2.5916741    0.0003175
H    -2.2420091    3.1842535    0.8959682
H    -2.2423691    3.1842702   -0.8959083
C     2.4042426   -1.5454417    0.0000398
C     2.0438164   -2.3559490    1.2743089
C     2.0441262   -2.3558110   -1.2744068
C     3.9374237   -1.3440236    0.0002165
H     2.3282771   -1.7992960    2.1853059
H     0.9676661   -2.5866100    1.3257611
H     2.5991796   -3.3111988    1.2732200
H     2.3287758   -1.7990405   -2.1852737
H     2.5995191   -3.3110437   -1.2733088
H     0.9679957   -2.5864983   -1.3261291
H     4.4267741   -2.3332403    0.0001959
H     4.2850418   -0.8013197   -0.8968233
H     4.2848636   -0.8014254    0.8973887
40
 BHT_OH
O    -0.0716555   -1.2136528    0.3490740
C    -0.0043510    0.1539581    0.1201729
C     0.0048865    2.9317122   -0.3270697
C    -1.2492911    0.8331923    0.0098189
C     1.2415861    0.8247183    0.0017617
C     1.2040787    2.2164146   -0.2198155
C    -1.2011516    2.2191433   -0.2123607
C    -0.0007089    4.4286186   -0.5626098
H    -0.5240946    4.9644130    0.2519646
H     1.0262027    4.8283802   -0.6228464
H    -0.5192540    4.6884562   -1.5050923
H    -2.1390159    2.7744036   -0.3001560
H     2.1430671    2.7683896   -0.3137697
C     2.5959017    0.0737267    0.1036472
C     2.7653999   -0.5747091    1.5084652
C     2.7193145   -0.9963235   -1.0203551
C     3.7994097    1.0285751   -0.0773796
H     2.7527570    0.2055742    2.2896934
H     1.9720378   -1.2982362    1.7737099
H     3.7316484   -1.1092347    1.5662927
H     2.6843374   -0.5098440   -2.0111340
H     3.6825851   -1.5319004   -0.9301679
H     1.9148467   -1.7541025   -1.0111904
H     4.7363998    0.4473825   -0.0046221
H     3.7849481    1.5228657   -1.0645628
H     3.8258920    1.8085541    0.7037609
C    -2.6011176    0.0862751    0.1271164
C    -2.7182862   -0.9932077   -0.9835426
C    -2.7327799   -0.5721966    1.5272594
C    -3.8021479    1.0455669   -0.0419112
H    -2.6761934   -0.5244543   -1.9838724
H    -1.9113045   -1.7382349   -0.9127682
H    -3.6882953   -1.5179334   -0.8928144
H    -2.7010461    0.1973190    2.3203547
H    -3.7023460   -1.1002040    1.6020626
H    -1.9256787   -1.2973463    1.7117579
H    -4.7388792    0.4654870    0.0431299
H    -3.8217382    1.8276643    0.7386338
H    -3.8026136    1.5390628   -1.0308372
H     0.8405711   -1.5478881    0.4307598
20
 bipy
C     1.3442135   -1.9779825    0.0060560
C     1.9848325   -0.7611763   -0.3113812
C     1.2424647    0.4250600   -0.2931329
C    -0.1159181    0.3624636    0.0410895
C    -0.6645159   -0.8954380    0.3360807
H     3.0423815   -0.7459327   -0.5939545
H     1.7162102    1.3799117   -0.5450628
H    -0.7386191    1.2626101    0.0690510
H    -1.7260987   -0.9871139    0.6023952
N     0.0287706   -2.0465164    0.3225440
C     2.0921579   -3.2740086   -0.0013309
C     3.4676686   -3.3275961    0.3096167
C     2.0224684   -5.5559134   -0.3256363
C     4.1228071   -4.5640277    0.2914922
H     4.0116614   -2.4190246    0.5871066
C     3.3874721   -5.7095878   -0.0366625
H     1.4105752   -6.4296909   -0.5870953
H     5.1877203   -4.6310935    0.5387598
H     3.8551930   -6.6991591   -0.0644746
N     1.3730396   -4.3794812   -0.3119348
5
 CH4
C     0.5138694   -1.1173570    0.0146289
H     0.8814438   -2.1570809    0.0146262
H     0.8814685   -0.5975041    0.9150495
H     0.8814656   -0.5975059   -0.8857941
H    -0.5889159   -1.1173494    0.0146247
11
 py
C     1.2316860   -1.9516728    0.0005042
C     1.9818872   -0.7663362   -0.0000621
C     1.2982728    0.4568746   -0.0010700
C    -0.1029624    0.4374990   -0.0014851
C    -0.7545837   -0.8047182   -0.0009021
H     1.7367901   -2.9267701    0.0012790
H     3.0763275   -0.8042152    0.0003048
H     1.8459974    1.4055018   -0.0014948
H    -0.6829948    1.3663710   -0.0022804
H    -1.8515872   -0.8548416   -0.0012339
N    -0.1164959   -1.9929828    0.0000794
229
 16_6_AlMeBHTbipy_IP
Al   -0.7075244   -1.2962868   -1.7567006
Al    2.5867766   -1.3137813   -0.7655991
Al   -1.2413075   -1.4505551    1.4541028
Al   -3.0125034    0.9547461    1.0514130
O    -1.5452720    0.3136374    1.9333440
O    -1.8143404   -1.3840105   -0.3026424
O     0.9909857   -0.6209746   -1.3219319
O     0.6135097   -1.6228793    1.4786001
C    -0.7263772   -2.8328529   -2.9889225
H    -0.1126480   -2.6289132   -3.8885730
H    -0.3381869   -3.7576773   -2.5204997
H    -1.7560036   -3.0518143   -3.3336427
C     3.8365966   -1.1757500   -2.3072486
H     3.3813931   -1.6549915   -3.1965171
H     3.9631055   -0.1059945   -2.5700598
H     4.8567948   -1.5889071   -2.1967244
C    -2.1151825   -2.7253431    2.6944550
H    -1.3970965   -3.4266892    3.1634784
H    -2.6107530   -2.1712632    3.5162694
H    -2.8894991   -3.3406788    2.1974049
Al   -0.5572578    1.7035094    2.6175204
O     0.3959042    2.2857446   -0.6520733
C    -0.5109130    1.8684963    4.5772383
H    -1.5106997    1.7592329    5.0360403
H     0.1334432    1.0707538    4.9967057
H    -0.0920094    2.8357797    4.9148230
Al    0.6205200    1.0679468   -2.0286353
O    -2.5657274    1.7528601   -0.5418460
C     1.7024224    1.7333219   -3.5360559
H     2.7187725    2.0701296   -3.2582869
H     1.8157750    0.9495942   -4.3097109
H     1.1994070    2.5979378   -4.0134332
H     2.5915103    0.2241527    4.5205999
C     2.3441215   -0.7027027    3.9709453
Al    1.8064503   -0.3386551    2.1042386
H     1.5277329   -1.2107549    4.5216922
H     3.2277310   -1.3666484    4.0298571
O     1.1235599    1.3791089    1.9013296
O     3.0568847   -0.3530322    0.7420596
Al    1.6627357    2.6266739    0.6552467
C     1.5853662    4.4523209    1.4365586
H     0.5992571    4.6643646    1.8912985
H     2.3349823    4.5455291    2.2491112
H     1.7755316    5.2669689    0.7099246
Al   -1.2694426    3.0514171   -0.2645221
O    -1.4112090    3.0167174    1.5930979
C    -1.3825547    4.7257312   -1.3007655
H    -0.8768882    4.5931504   -2.2780904
H    -2.4133602    5.0650608   -1.5013612
H    -0.8558423    5.5497135   -0.7791662
H    -3.5706869    1.9185322   -4.5615910
C    -3.1986980    2.4046746   -3.6370897
Al   -2.7267895    1.0554584   -2.2731869
H    -3.9786575    3.1136863   -3.3013355
H    -2.3138358    3.0051878   -3.9282509
O    -1.0316486    0.3945191   -2.4799918
H    -4.3636374   -3.8295204   -1.7586873
C    -3.9215162   -3.5484182   -0.7816251
Al   -3.7510363   -1.5711521   -0.6542144
H    -2.9674951   -4.0967678   -0.6802702
H    -4.6123832   -3.9379571   -0.0058150
O    -4.0725078   -0.5037328    0.8955668
H     3.2468772   -3.5894678    2.9982150
C     2.2430243   -4.0393016    2.8696632
Al    1.2376896   -3.3923321    1.2750177
H     2.3797726   -5.1399347    2.8433900
H     1.6783187   -3.8240718    3.7994187
O     2.4499637   -3.0686853   -0.1627356
C    -0.2181701   -4.5662762    0.5653675
H     0.1119277   -5.1840509   -0.2961920
H    -0.5882937   -5.2671560    1.3399482
H    -1.0999216   -4.0052290    0.2001131
O     3.3728739    2.3415845   -0.0429005
Al    4.3776372    0.9652151    0.8437584
C     6.0671067    0.4398275   -0.0712309
C     4.6376477    1.5696498    2.7285792
H     6.8588524    1.2035200    0.0645697
H     6.4420568   -0.4718993    0.4420226
H     6.0201773    0.1988335   -1.1482188
H     4.9515279    0.7368587    3.3895094
H     5.4645548    2.3113304    2.7619633
H     3.7637995    2.0487378    3.2115924
H    -6.0256188   -2.6379551    2.6599460
C    -6.7843385   -2.0666119    2.0891158
Al   -5.9174210   -0.7015445    0.9210187
H    -7.4948577   -1.6515525    2.8317508
H    -7.3293577   -2.8056379    1.4657416
O    -3.7798794   -0.4155707   -2.1277430
C    -6.9183922    1.1518982    1.1180524
H    -7.3645170    0.7498954    0.1767103
H    -7.7781505    1.2489004    1.8104233
H    -6.6144694    2.1661042    0.7904597
Al   -5.6576699   -0.4317412   -2.4373873
O    -5.8602592   -1.2461756   -0.8013012
Al    4.0806611    3.7587525   -0.9621456
C     2.8216664    4.9002742   -1.9694910
H     3.0394175    4.8826127   -3.0547288
H     1.7703611    4.5820868   -1.8450139
H     2.8867299    5.9559142   -1.6392187
Al   -3.0465172    3.7764913    2.2752533
C    -2.8753066    4.3597144    4.1703647
H    -3.0520235    3.5644520    4.9198955
H    -1.8703279    4.7781420    4.3824060
H    -3.6039503    5.1704037    4.3777873
C    -3.8494695    5.0844643    1.0072186
H    -4.7857477    5.4600285    1.4734534
H    -3.2189991    5.9748484    0.8143896
H    -4.1327951    4.6588750    0.0253718
Al    3.5428858   -4.3435570   -0.8675554
C     3.4992467   -4.6445415   -2.8194726
H     2.5622864   -4.2541866   -3.2619165
H     4.3378591   -4.1454000   -3.3416778
H     3.5557081   -5.7224298   -3.0656692
C     3.0909165   -6.2469643    0.0224860
C     5.4535643   -3.7908791   -0.0513586
Al    5.2284560   -5.9138429    0.3945634
H     5.3079349   -3.2413933    0.8960531
H     6.5188756   -4.1087412   -0.0948627
H     5.4249948   -3.0351875   -0.8659478
H     3.0377144   -7.0193886   -0.7655712
H     2.0689420   -5.8092538    0.0983851
H     3.1639934   -6.7625248    1.0043114
C     6.1482513   -6.9998254   -0.9881398
H     7.2503853   -6.9209448   -0.8891449
H     5.9001010   -8.0760750   -0.8840303
H     5.8920024   -6.7071434   -2.0249808
C     5.6507664   -6.0706213    2.3204350
H     5.5010786   -7.1110131    2.6755175
H     6.7148153   -5.8242896    2.5136987
H     5.0369292   -5.4136514    2.9646738
Al   -5.5435639    1.6462787    2.8786068
C    -5.2926423    0.1337138    4.1449775
H    -4.7522594   -0.7459415    3.7502388
H    -4.6756047    0.5350764    4.9780405
H    -6.2402059   -0.2236962    4.5943992
C    -6.5592656    3.2384824    3.5067333
H    -6.7183473    4.0079338    2.7255021
H    -7.5597508    2.9586857    3.8983522
H    -6.0247546    3.7345432    4.3422613
O    -3.9578882    2.1270463    2.0739621
C     5.1501611    4.8609649    0.5486688
C     5.5641062    3.0532566   -2.3211019
Al    6.5629191    4.5926185   -1.0925151
H     5.4407513    4.1952024    1.3805612
H     4.1376118    5.2515865    0.7868337
H     5.7617848    5.7866565    0.6420157
H     5.0132025    2.0890331   -2.2550110
H     6.6131616    2.6849522   -2.3407103
H     5.3437699    3.4922422   -3.3099984
C     6.5611164    6.1871456   -2.2701820
H     5.5470253    6.4980803   -2.5875259
H     7.0282557    7.0574263   -1.7654918
H     7.1490398    6.0055447   -3.1930612
C     8.2060695    3.9152575   -0.2235928
H     8.0328299    3.0979400    0.5013533
H     8.9344858    3.5401333   -0.9710187
H     8.7131423    4.7356830    0.3244919
C    -6.4875384    1.3972540   -2.5453142
H    -6.3631923    1.8409440   -3.5544105
H    -7.5863414    1.3468023   -2.3689195
H    -6.0929544    2.1393515   -1.8223650
C    -6.0734825   -1.6023440   -4.0098369
H    -7.1632274   -1.7589597   -4.1718229
H    -5.6933348   -1.1467619   -4.9486764
H    -5.6116478   -2.6070295   -3.9342960
Al   -9.2768360   -4.6224107   -1.5191394
C    -7.3576438   -4.4855928   -1.8377584
O   -10.5119669   -5.5508011   -2.3392705
C   -11.2534785   -6.6667126   -2.6533609
C   -12.8427745   -8.9283870   -3.2954091
C   -12.6704648   -6.5241978   -2.7669719
C   -10.6209570   -7.9252190   -2.9042985
C   -11.4466825   -9.0211492   -3.2123828
C   -13.4227564   -7.6719466   -3.0808390
C    -9.0852012   -8.1226584   -2.8811024
C   -13.3941488   -5.1662124   -2.5853385
C   -13.6865821  -10.1469925   -3.6067285
C   -10.5421688   -0.0078181   -1.1641128
C   -10.2517004   -2.2274571   -0.2540521
C   -10.5641578   -0.8743115   -0.0648889
C   -10.2062225   -0.5086009   -2.4278541
C   -10.2032877   -3.2348150    0.8304045
C    -9.9988384   -5.2623655    2.7100692
C   -10.5476693   -2.9744234    2.1639694
C   -10.4443500   -3.9966318    3.1125376
N    -9.9349944   -2.7072524   -1.4926519
C    -9.6727956   -5.4615058    1.3682456
N    -9.7727471   -4.4751750    0.4464345
H    -9.3188822   -6.4276849    0.9996308
H    -9.8973136   -6.0864127    3.4200736
H   -10.7031144   -3.8027188    4.1572093
H   -10.8857361   -1.9803828    2.4624155
H   -10.8009947   -0.4931408    0.9304278
H   -10.7674460    1.0537263   -1.0289335
H   -10.1559948    0.1391113   -3.3056719
C    -9.9044712   -1.8664476   -2.5508434
H    -9.6158687   -2.3055791   -3.5092701
H    -7.1472806   -4.3914476   -2.9203758
H    -6.9557811   -3.5744285   -1.3521166
H    -6.7814747   -5.3524529   -1.4687455
H   -10.9850589   -9.9928474   -3.4060328
H   -13.7613798  -10.8193463   -2.7299598
H   -14.7128098   -9.8624499   -3.8956157
H   -13.2505419  -10.7387055   -4.4318922
H   -14.5090006   -7.5885506   -3.1687720
C    -8.5394513   -7.8813513   -1.4516201
H    -7.4382091   -7.9649026   -1.4247562
H    -8.7960752   -6.8732895   -1.0713029
H    -8.9681827   -8.6170985   -0.7471858
C    -8.4113963   -7.1941530   -3.9257524
H    -7.3106946   -7.2701386   -3.8593313
H    -8.7168099   -7.4975984   -4.9428438
H    -8.6943195   -6.1387988   -3.7951716
C    -8.6626159   -9.5663343   -3.2486639
H    -9.0552382  -10.3131059   -2.5356799
H    -8.9930605   -9.8433747   -4.2648653
H    -7.5598852   -9.6296707   -3.2267595
C   -12.8729180   -4.1421187   -3.6277948
H   -13.3572619   -3.1589352   -3.4722951
H   -11.7815298   -4.0175533   -3.5590709
H   -13.1135413   -4.4822799   -4.6508892
C   -13.1923908   -4.6338601   -1.1437433
H   -13.6178377   -5.3406538   -0.4080603
H   -12.1251198   -4.4996256   -0.9125509
H   -13.7051156   -3.6607398   -1.0197933
C   -14.9225495   -5.2810213   -2.8003342
H   -15.1730443   -5.6318089   -3.8170283
H   -15.3953676   -5.9617774   -2.0698831
H   -15.3785472   -4.2827183   -2.6699149
